# Supplementary material for: Next-generation sequencing profiling of miRNAs in individuals with 22q11.2 deletion syndrome revealed altered expression of miR-185-5p
Source: Hum Genomics. 2024 Jun 13;18:64. doi: 10.1186/s40246-024-00625-5 (PMC11170780; doi:10.1186/s40246-024-00625-5)
Supplement: Supplementary file 1 — Supplementary Material 1 [file 40246_2024_625_MOESM1_ESM.xlsx]

## Sheet: Table S1
S.No	Sample_ID	Collection	Project_ID	Tissue_or_organ_of_origin	Tissue_subregion	Disease	Organism	Gender	Health_state	Tissue_definition	hsa-miR-1304-3p	hsa-miR-185-5p
1	TCGA-QR-A705-01A-11R-A35M-13	TCGA	TCGA-PCPG	Heart		Extra-adrenal paraganglioma	Homo sapiens	female	disease	Primary solid Tumor	18073549220576	619731499947382
2	TCGA-DU-5849-01A-11R-1707-13	TCGA	TCGA-LGG	Brain		Oligodendroglioma	Homo sapiens	male	disease	Primary solid Tumor	215055967657538	575435307169213
3	TCGA-P5-A5F0-01A-11R-A28I-13	TCGA	TCGA-LGG	Brain		Oligodendroglioma	Homo sapiens	male	disease	Primary solid Tumor	144360665147561	483289001416474
4	TCGA-HT-7601-01A-11R-2089-13	TCGA	TCGA-LGG	Brain		Astrocytoma, anaplastic	Homo sapiens	female	disease	Primary solid Tumor	30703893278914	74757334309664
5	TCGA-CS-6188-01A-11R-1895-13	TCGA	TCGA-LGG	Brain		Astrocytoma, anaplastic	Homo sapiens	male	disease	Primary solid Tumor	315055967657538	690857275875175
6	TCGA-CS-6290-01A-11R-1707-13	TCGA	TCGA-LGG	Brain		Astrocytoma, anaplastic	Homo sapiens	male	disease	Primary solid Tumor	256315813040281	589360490485829
7	TCGA-CS-6666-01A-11R-1895-13	TCGA	TCGA-LGG	Brain		Astrocytoma, anaplastic	Homo sapiens	male	disease	Primary solid Tumor	362760683812965	633771109212829
8	TCGA-CS-5393-01A-01R-1469-13	TCGA	TCGA-LGG	Brain		Astrocytoma, anaplastic	Homo sapiens	male	disease	Primary solid Tumor	183995958748953	484799690655495
9	TCGA-E1-5311-01A-01R-1469-13	TCGA	TCGA-LGG	Brain		Oligodendroglioma, anaplastic	Homo sapiens	male	disease	Primary solid Tumor	16915341649192	384699468696557
10	TCGA-CS-6669-01A-11R-1895-13	TCGA	TCGA-LGG	Brain		Oligodendroglioma	Homo sapiens	female	disease	Primary solid Tumor	247248777146274	750850788448623
11	TCGA-E1-5318-01A-01R-1469-13	TCGA	TCGA-LGG	Brain		Oligodendroglioma	Homo sapiens	female	disease	Primary solid Tumor	14276061727819	352105073690096
12	TCGA-E1-5322-01A-01R-1469-13	TCGA	TCGA-LGG	Brain		Mixed glioma	Homo sapiens	female	disease	Primary solid Tumor	278868571061353	420789285164133
13	TCGA-HT-7479-01A-11R-2026-13	TCGA	TCGA-LGG	Brain		Astrocytoma, anaplastic	Homo sapiens	male	disease	Primary solid Tumor	345680614923047	719583970019311
14	TCGA-DU-5870-02A-12R-A36C-13	TCGA	TCGA-LGG	Brain		Oligodendroglioma	Homo sapiens	female	disease	Recurrent Solid Tumor	316992500144231	534163000932991
15	TCGA-DU-5870-01A-11R-1707-13	TCGA	TCGA-LGG	Brain		Oligodendroglioma	Homo sapiens	female	disease	Primary solid Tumor	246205231879643	483035674741922
16	TCGA-HT-7481-01A-11R-2026-13	TCGA	TCGA-LGG	Brain		Oligodendroglioma	Homo sapiens	male	disease	Primary solid Tumor	203562390973072	699909803370561
17	TCGA-DU-5874-01A-11R-1707-13	TCGA	TCGA-LGG	Brain		Oligodendroglioma	Homo sapiens	female	disease	Primary solid Tumor	210768786931437	408321336824898
18	TCGA-DU-5847-01A-11R-1707-13	TCGA	TCGA-LGG	Brain		Astrocytoma, anaplastic	Homo sapiens	female	disease	Primary solid Tumor	305484847699562	519179950106508
19	TCGA-CS-4938-01B-11R-1895-13	TCGA	TCGA-LGG	Brain		Astrocytoma	Homo sapiens	female	disease	Primary solid Tumor	323266075679027	614098310487842
20	TCGA-HT-7603-01A-21R-2089-13	TCGA	TCGA-LGG	Brain		Oligodendroglioma	Homo sapiens	male	disease	Primary solid Tumor	293168305705981	677768271707355
21	TCGA-CS-4944-01A-01R-1469-13	TCGA	TCGA-LGG	Brain		Astrocytoma	Homo sapiens	male	disease	Primary solid Tumor	184398384404833	439985467357243
22	TCGA-DU-5872-02A-21R-A36C-13	TCGA	TCGA-LGG	Brain		Mixed glioma	Homo sapiens	female	disease	Recurrent Solid Tumor	327202318906105	738991092507167
23	TCGA-DU-5872-01A-11R-1707-13	TCGA	TCGA-LGG	Brain		Mixed glioma	Homo sapiens	female	disease	Primary solid Tumor	341413553298445	629094040240368
24	TCGA-CS-4942-01A-01R-1469-13	TCGA	TCGA-LGG	Brain		Astrocytoma, anaplastic	Homo sapiens	female	disease	Primary solid Tumor	148542682717024	421179097625254
25	TCGA-HT-7602-01A-21R-2089-13	TCGA	TCGA-LGG	Brain		Oligodendroglioma	Homo sapiens	male	disease	Primary solid Tumor	258496250072116	682972273508606
26	TCGA-E1-5305-01A-01R-1895-13	TCGA	TCGA-LGG	Brain		Astrocytoma, anaplastic	Homo sapiens	male	disease	Primary solid Tumor	296347412397489	635049724708413
27	TCGA-E1-5307-01A-01R-1895-13	TCGA	TCGA-LGG	Brain		Astrocytoma, anaplastic	Homo sapiens	female	disease	Primary solid Tumor	276977173924945	532300971061281
28	TCGA-CS-6668-01A-11R-1895-13	TCGA	TCGA-LGG	Brain		Oligodendroglioma	Homo sapiens	female	disease	Primary solid Tumor	188752527074159	509043004232162
29	TCGA-CS-5395-01A-01R-1469-13	TCGA	TCGA-LGG	Brain		Mixed glioma	Homo sapiens	male	disease	Primary solid Tumor	328835856219366	460407132366886
30	TCGA-F6-A8O4-01A-11R-A36C-13	TCGA	TCGA-LGG	Brain		Astrocytoma	Homo sapiens	male	disease	Primary solid Tumor	37279204545632	632553033156756
31	TCGA-QH-A65R-01A-21R-A31R-13	TCGA	TCGA-LGG	Brain		Oligodendroglioma, anaplastic	Homo sapiens	female	disease	Primary solid Tumor	210097764772482	547118746038699
32	TCGA-CS-5396-01A-02R-1469-13	TCGA	TCGA-LGG	Brain		Oligodendroglioma, anaplastic	Homo sapiens	female	disease	Primary solid Tumor	215380533607904	421878116778407
33	TCGA-E1-5304-01A-01R-1469-13	TCGA	TCGA-LGG	Brain		Astrocytoma, anaplastic	Homo sapiens	male	disease	Primary solid Tumor	293545974780529	429498826769145
34	TCGA-CS-6670-01A-11R-1895-13	TCGA	TCGA-LGG	Brain		Oligodendroglioma, anaplastic	Homo sapiens	male	disease	Primary solid Tumor	2114367024952	601992426090841
35	TCGA-HT-7616-01A-11R-2255-13	TCGA	TCGA-LGG	Brain		Oligodendroglioma, anaplastic	Homo sapiens	male	disease	Primary solid Tumor	231324585178756	628891220276619
36	TCGA-QH-A65S-01A-11R-A29V-13	TCGA	TCGA-LGG	Brain		Mixed glioma	Homo sapiens	female	disease	Primary solid Tumor	275702324650746	678345665436024
37	TCGA-DU-5853-01A-11R-1895-13	TCGA	TCGA-LGG	Brain		Mixed glioma	Homo sapiens	male	disease	Primary solid Tumor	310768786931437	605006629830629
38	TCGA-DU-5854-01A-11R-1707-13	TCGA	TCGA-LGG	Brain		Astrocytoma, anaplastic	Homo sapiens	female	disease	Primary solid Tumor	333771109212829	684862294042934
39	TCGA-HT-7480-01A-11R-2089-13	TCGA	TCGA-LGG	Brain		Oligodendroglioma	Homo sapiens	male	disease	Primary solid Tumor	177399632511117	601569380710515
40	TCGA-CS-5397-01A-01R-1895-13	TCGA	TCGA-LGG	Brain		Astrocytoma, anaplastic	Homo sapiens	female	disease	Primary solid Tumor	399729240763651	666092291396456
41	TCGA-HT-7482-01A-11R-2026-13	TCGA	TCGA-LGG	Brain		Mixed glioma	Homo sapiens	female	disease	Primary solid Tumor	348413813120167	70092127868052
42	TCGA-HT-7680-01A-11R-2255-13	TCGA	TCGA-LGG	Brain		Astrocytoma	Homo sapiens	female	disease	Primary solid Tumor	327202318906105	62309330930394
43	TCGA-DU-5852-01A-11R-1707-13	TCGA	TCGA-LGG	Brain		Mixed glioma	Homo sapiens	female	disease	Primary solid Tumor	294673086014031	487381319835909
44	TCGA-HT-7606-01A-11R-2089-13	TCGA	TCGA-LGG	Brain		Astrocytoma	Homo sapiens	female	disease	Primary solid Tumor	333771109212829	575221336786514
45	TCGA-DU-5871-01A-12R-1707-13	TCGA	TCGA-LGG	Brain		Mixed glioma	Homo sapiens	female	disease	Primary solid Tumor	4114367024952	527947129564447
46	TCGA-CS-6665-01A-11R-1895-13	TCGA	TCGA-LGG	Brain		Astrocytoma, anaplastic	Homo sapiens	female	disease	Primary solid Tumor	391838623444635	658961369774735
47	TCGA-E1-5303-01A-01R-1469-13	TCGA	TCGA-LGG	Brain		Astrocytoma, anaplastic	Homo sapiens	male	disease	Primary solid Tumor	152105073690096	475755668893945
48	TCGA-DU-5851-01A-13R-1895-13	TCGA	TCGA-LGG	Brain		Mixed glioma	Homo sapiens	female	disease	Primary solid Tumor	298732086592925	695361446119936
49	TCGA-CS-6186-01A-12R-2026-13	TCGA	TCGA-LGG	Brain		Mixed glioma	Homo sapiens	male	disease	Primary solid Tumor	2	492076967302065
50	TCGA-HT-7475-01A-11R-2026-13	TCGA	TCGA-LGG	Brain		Mixed glioma	Homo sapiens	male	disease	Primary solid Tumor	291647664443772	657015930163612
51	TCGA-HT-7605-01A-11R-2089-13	TCGA	TCGA-LGG	Brain		Oligodendroglioma	Homo sapiens	male	disease	Primary solid Tumor	196347412397489	686083867904349
52	TCGA-CS-5394-01A-01R-1469-13	TCGA	TCGA-LGG	Brain		Astrocytoma, anaplastic	Homo sapiens	male	disease	Primary solid Tumor	10703893278914	323725777090037
53	TCGA-HT-7620-01A-11R-2255-13	TCGA	TCGA-LGG	Brain		Oligodendroglioma, anaplastic	Homo sapiens	male	disease	Primary solid Tumor	267581593117227	715319733085508
54	TCGA-E1-5319-01A-01R-1895-13	TCGA	TCGA-LGG	Brain		Oligodendroglioma	Homo sapiens	female	disease	Primary solid Tumor	223572705983806	685324716724215
55	TCGA-CS-6667-01A-12R-2026-13	TCGA	TCGA-LGG	Brain		Astrocytoma	Homo sapiens	female	disease	Primary solid Tumor	350716034911752	681787903183014
56	TCGA-CS-4941-01A-01R-1469-13	TCGA	TCGA-LGG	Brain		Astrocytoma, anaplastic	Homo sapiens	male	disease	Primary solid Tumor	197452931248388	511852584893567
57	TCGA-CS-5390-01A-02R-1469-13	TCGA	TCGA-LGG	Brain		Oligodendroglioma	Homo sapiens	female	disease	Primary solid Tumor	185199883711245	44995270242151
58	TCGA-HT-7485-01A-11R-2026-13	TCGA	TCGA-LGG	Brain		Astrocytoma	Homo sapiens	male	disease	Primary solid Tumor	272683121703249	657576612729644
59	TCGA-HT-7470-01A-12R-2089-13	TCGA	TCGA-LGG	Brain		Oligodendroglioma, anaplastic	Homo sapiens	male	disease	Primary solid Tumor	255336050333533	650953750411389
60	TCGA-HT-7473-01A-11R-2026-13	TCGA	TCGA-LGG	Brain		Mixed glioma	Homo sapiens	male	disease	Primary solid Tumor	277399632511117	613996056954546
61	TCGA-E1-5302-01A-01R-1469-13	TCGA	TCGA-LGG	Brain		Astrocytoma, anaplastic	Homo sapiens	male	disease	Primary solid Tumor	201792190799726	420241772157518
62	TCGA-CS-4943-01A-01R-1469-13	TCGA	TCGA-LGG	Brain		Astrocytoma, anaplastic	Homo sapiens	male	disease	Primary solid Tumor	221412480535285	415946772926677
63	TCGA-HT-7471-01A-11R-2255-13	TCGA	TCGA-LGG	Brain		Oligodendroglioma, anaplastic	Homo sapiens	female	disease	Primary solid Tumor	259931779369823	563865311646611
64	TCGA-HT-7467-01A-11R-2026-13	TCGA	TCGA-LGG	Brain		Oligodendroglioma	Homo sapiens	male	disease	Primary solid Tumor	272465027173297	744028782084042
65	TCGA-DU-5855-01A-11R-1707-13	TCGA	TCGA-LGG	Brain		Mixed glioma	Homo sapiens	female	disease	Primary solid Tumor	357410150808939	548864353985378
66	TCGA-RY-A83Z-01A-11R-A36C-13	TCGA	TCGA-LGG	Brain		Astrocytoma, anaplastic	Homo sapiens	female	disease	Primary solid Tumor	351222688651396	756529252058102
67	TCGA-BA-A6DL-01A-21R-A30I-13	TCGA	TCGA-HNSC	Oropharynx		Squamous cell carcinoma	Homo sapiens	male	disease	Primary solid Tumor	532048467801769	630779279612989
68	TCGA-CN-A49A-01A-11R-A24J-13	TCGA	TCGA-HNSC	Palate		Squamous cell carcinoma, keratinizing	Homo sapiens	male	disease	Primary solid Tumor	462819033461521	863782032933459
69	TCGA-BA-A8YP-01A-11R-A39B-13	TCGA	TCGA-HNSC	Oropharynx		Squamous cell carcinoma, keratinizing	Homo sapiens	male	disease	Primary solid Tumor	606995989045977	749928783080646
70	TCGA-BA-A4II-01A-11R-A25Z-13	TCGA	TCGA-HNSC	Oropharynx		Squamous cell carcinoma	Homo sapiens	male	disease	Primary solid Tumor	50071955014042	665892551149237
71	TCGA-QK-A8ZA-01A-11R-A39B-13	TCGA	TCGA-HNSC	Oropharynx		Squamous cell carcinoma	Homo sapiens	male	disease	Primary solid Tumor	555274593674845	843371061533311
72	TCGA-MZ-A6I9-01A-11R-A31R-13	TCGA	TCGA-HNSC	Oropharynx		Squamous cell carcinoma	Homo sapiens	male	disease	Primary solid Tumor	458676474335514	631324585178756
73	TCGA-IQ-7630-01A-11R-2080-13	TCGA	TCGA-HNSC	Oropharynx		Squamous cell carcinoma	Homo sapiens	male	disease	Primary solid Tumor	570431867776083	632373033752135
74	TCGA-HD-7753-01A-11R-2080-13	TCGA	TCGA-HNSC	Oropharynx		Squamous cell carcinoma	Homo sapiens	male	disease	Primary solid Tumor	536317107711924	715076274435542
75	TCGA-IQ-A61O-01A-11R-A30I-13	TCGA	TCGA-HNSC	Oropharynx		Squamous cell carcinoma, spindle cell	Homo sapiens	male	disease	Primary solid Tumor	496254902292306	602923200313464
76	TCGA-BA-A4IG-01A-11R-A25Z-13	TCGA	TCGA-HNSC	Oropharynx		Squamous cell carcinoma	Homo sapiens	male	disease	Primary solid Tumor	470818723602071	595977015521147
77	TCGA-XM-A8RE-01A-11R-A42W-13	TCGA	TCGA-THYM	Thymus		Thymoma, type ab	Homo sapiens	female	disease	Primary solid Tumor	726716121802226	776864750111893
78	TCGA-X7-A8DG-01A-11R-A42W-13	TCGA	TCGA-THYM	Thymus		Thymoma, type b2	Homo sapiens	male	disease	Primary solid Tumor	646939761687655	762972089101726
79	TCGA-ZB-A96B-01A-11R-A42U-13	TCGA	TCGA-THYM	Thymus		Thymoma, type b1, malignant	Homo sapiens	male	disease	Primary solid Tumor	701959072835788	681736743783865
80	TCGA-ZL-A9V6-01A-11R-A42U-13	TCGA	TCGA-THYM	Thymus		Thymoma, type ab, malignant	Homo sapiens	male	disease	Primary solid Tumor	35837597536395	578502736223547
81	TCGA-ZB-A964-01A-11R-A42U-13	TCGA	TCGA-THYM	Thymus		Thymoma, type a, malignant	Homo sapiens	male	disease	Primary solid Tumor	291647664443772	376022094646651
82	TCGA-X7-A8M3-01A-11R-A42W-13	TCGA	TCGA-THYM	Thymus		Thymoma, type b3, malignant	Homo sapiens	female	disease	Primary solid Tumor	151096191927738	757939137064274
83	TCGA-X7-A8M6-01A-11R-A42W-13	TCGA	TCGA-THYM	Thymus		Thymoma, type b2, malignant	Homo sapiens	male	disease	Primary solid Tumor	620593983247088	771197664230397
84	TCGA-3S-A8YW-01A-11R-A42W-13	TCGA	TCGA-THYM	Thymus		Thymic carcinoma	Homo sapiens	male	disease	Primary solid Tumor	567412163263239	642071818337442
85	TCGA-ZB-A96A-01A-11R-A42U-13	TCGA	TCGA-THYM	Thymus		Thymoma, type b2, malignant	Homo sapiens	male	disease	Primary solid Tumor	702613608984167	683567147948162
86	TCGA-ZB-A963-01A-11R-A42U-13	TCGA	TCGA-THYM	Thymus		Thymoma, type ab, malignant	Homo sapiens	male	disease	Primary solid Tumor	601502470527315	608533966935737
87	TCGA-XM-A8RB-01A-11R-A42W-13	TCGA	TCGA-THYM	Thymus		Thymoma, type b1	Homo sapiens	female	disease	Primary solid Tumor	679116288855502	822100702674919
88	TCGA-ZB-A96K-01A-11R-A42U-13	TCGA	TCGA-THYM	Thymus		Thymoma, type ab, malignant	Homo sapiens	male	disease	Primary solid Tumor	456193705962243	64541758931858
89	TCGA-X7-A8D6-01A-11R-A42W-13	TCGA	TCGA-THYM	Thymus		Thymoma, type b2, malignant	Homo sapiens	female	disease	Primary solid Tumor	758863968843864	758736499093646
90	TCGA-X7-A8D6-11A-22R-A42W-13	TCGA	TCGA-THYM	Thymus		Thymoma, type b2, malignant	Homo sapiens	female	healthy	Solid Tissue Normal	435402893805439	629130885982897
91	TCGA-XM-A8R8-01A-11R-A42W-13	TCGA	TCGA-THYM	Thymus		Thymic carcinoma	Homo sapiens	female	disease	Primary solid Tumor	404351949366274	794462422305503
92	TCGA-X7-A8M5-01A-11R-A42W-13	TCGA	TCGA-THYM	Thymus		Thymoma, type b3, malignant	Homo sapiens	female	disease	Primary solid Tumor	411935617703968	669891298314366
93	TCGA-ZB-A96H-01A-11R-A42U-13	TCGA	TCGA-THYM	Thymus		Thymoma, type a, malignant	Homo sapiens	male	disease	Primary solid Tumor	254349588342577	577241355474848
94	TCGA-3S-AAYX-01A-11R-A42W-13	TCGA	TCGA-THYM	Thymus		Thymoma, type b1, malignant	Homo sapiens	female	disease	Primary solid Tumor	761109859056283	80648505250611
95	TCGA-4V-A9QX-01A-11R-A42W-13	TCGA	TCGA-THYM	Thymus		Thymoma, type ab, malignant	Homo sapiens	female	disease	Primary solid Tumor	68095430668046	800803637981053
96	TCGA-ZB-A96F-01A-11R-A42U-13	TCGA	TCGA-THYM	Thymus		Thymoma, type ab, malignant	Homo sapiens	male	disease	Primary solid Tumor	478816365703777	748365457328164
97	TCGA-X7-A8DD-01A-11R-A42W-13	TCGA	TCGA-THYM	Thymus		Thymoma, type b1, malignant	Homo sapiens	female	disease	Primary solid Tumor	732228872357088	749081077347157
98	TCGA-4V-A9QT-01A-11R-A42W-13	TCGA	TCGA-THYM	Thymus		Thymoma, type b1, malignant	Homo sapiens	female	disease	Primary solid Tumor	751861381784899	770272679552297
99	TCGA-YT-A95G-01A-11R-A42U-13	TCGA	TCGA-THYM	Thymus		Thymoma, type b2	Homo sapiens	female	disease	Primary solid Tumor	526153081524341	690881290773955
100	TCGA-4V-A9QR-01A-11R-A42W-13	TCGA	TCGA-THYM	Thymus		Thymoma, type b3, malignant	Homo sapiens	female	disease	Primary solid Tumor	409761079662642	720769766865505
101	TCGA-3Q-A9WF-01A-11R-A42W-13	TCGA	TCGA-THYM	Thymus		Thymoma, type b2, malignant	Homo sapiens	male	disease	Primary solid Tumor	645746296464855	76202931499486
102	TCGA-XM-A8RH-01A-11R-A42W-13	TCGA	TCGA-THYM	Thymus		Thymoma, type b1, malignant	Homo sapiens	female	disease	Primary solid Tumor	686455760628125	762278396615612
103	TCGA-X7-A8M8-01A-11R-A42W-13	TCGA	TCGA-THYM	Thymus		Thymoma, type b2	Homo sapiens	male	disease	Primary solid Tumor	648429928116452	80405637111587
104	TCGA-X7-A8DI-01A-11R-A42W-13	TCGA	TCGA-THYM	Thymus		Thymoma, type ab, malignant	Homo sapiens	female	disease	Primary solid Tumor	707274895156064	771781348971805
105	TCGA-3G-AB0Q-01A-11R-A42W-13	TCGA	TCGA-THYM	Thymus		Thymoma, type a, malignant	Homo sapiens	male	disease	Primary solid Tumor	380322703643493	604417551263921
106	TCGA-4V-A9QJ-01A-11R-A42W-13	TCGA	TCGA-THYM	Thymus		Thymoma, type b3, malignant	Homo sapiens	male	disease	Primary solid Tumor	58011586560937	744898352061379
107	TCGA-XH-A853-01A-11R-A42W-13	TCGA	TCGA-THYM	Thymus		Thymoma, type ab	Homo sapiens	male	disease	Primary solid Tumor	662453960378183	725521745369448
108	TCGA-3G-AB14-01A-11R-A42W-13	TCGA	TCGA-THYM	Thymus		Thymoma, type b2, malignant	Homo sapiens	male	disease	Primary solid Tumor	45033487351675	66101389837055
109	TCGA-XM-A8RI-01A-12R-A42W-13	TCGA	TCGA-THYM	Thymus		Thymoma, type b2, malignant	Homo sapiens	male	disease	Primary solid Tumor	367129337248158	84696011200494
110	TCGA-XU-A92T-01A-11R-A42W-13	TCGA	TCGA-THYM	Thymus		Thymoma, type ab, malignant	Homo sapiens	female	disease	Primary solid Tumor	313422093976063	610160805850212
111	TCGA-ZC-AAA7-01A-11R-A42U-13	TCGA	TCGA-THYM	Thymus		Thymic carcinoma	Homo sapiens	male	disease	Primary solid Tumor	445022149589718	710412695052722
112	TCGA-XU-AAY0-01A-11R-A42W-13	TCGA	TCGA-THYM	Thymus		Thymoma, type ab, malignant	Homo sapiens	female	disease	Primary solid Tumor	667086865483731	730314143785827
113	TCGA-4V-A9QL-01A-11R-A42W-13	TCGA	TCGA-THYM	Thymus		Thymoma, type ab, malignant	Homo sapiens	female	disease	Primary solid Tumor	554194842533373	69249312390522
114	TCGA-4V-A9QI-01A-11R-A42W-13	TCGA	TCGA-THYM	Thymus		Thymoma, type b2, malignant	Homo sapiens	male	disease	Primary solid Tumor	645434042475248	745795538004928
115	TCGA-ZB-A96V-01A-11R-A42U-13	TCGA	TCGA-THYM	Thymus		Thymic carcinoma	Homo sapiens	male	disease	Primary solid Tumor	475915583380027	701836711554312
116	TCGA-4X-A9FA-01A-11R-A42W-13	TCGA	TCGA-THYM	Thymus		Thymoma, type a, malignant	Homo sapiens	male	disease	Primary solid Tumor	344890095114513	627127625917593
117	TCGA-XU-AAXZ-01A-11R-A42W-13	TCGA	TCGA-THYM	Thymus		Thymoma, type b3, malignant	Homo sapiens	male	disease	Primary solid Tumor	584649331596456	807521171134824
118	TCGA-ZB-A965-01A-11R-A42U-13	TCGA	TCGA-THYM	Thymus		Thymoma, type a, malignant	Homo sapiens	female	disease	Primary solid Tumor	281966818349646	536876834909033
119	TCGA-XU-A92O-01A-11R-A42W-13	TCGA	TCGA-THYM	Thymus		Thymoma, type a	Homo sapiens	male	disease	Primary solid Tumor	458074849176377	595070169008901
120	TCGA-4V-A9QM-01A-11R-A42W-13	TCGA	TCGA-THYM	Thymus		Thymoma, type ab, malignant	Homo sapiens	male	disease	Primary solid Tumor	563778411029132	689299809305507
121	TCGA-ZB-A96C-01A-11R-A42U-13	TCGA	TCGA-THYM	Thymus		Thymoma, type ab, malignant	Homo sapiens	female	disease	Primary solid Tumor	328243980500639	55882648943075
122	TCGA-XM-A8RG-01A-11R-A42W-13	TCGA	TCGA-THYM	Thymus		Thymoma, type a	Homo sapiens	male	disease	Primary solid Tumor	355213110825378	55981269599196
123	TCGA-XM-A8RD-01A-11R-A42W-13	TCGA	TCGA-THYM	Thymus		Thymoma, type b2, malignant	Homo sapiens	female	disease	Primary solid Tumor	601189812036949	777445763956529
124	TCGA-ZB-A96G-01A-11R-A42U-13	TCGA	TCGA-THYM	Thymus		Thymoma, type ab, malignant	Homo sapiens	male	disease	Primary solid Tumor	667016051412663	68635668293235
125	TCGA-X7-A8D7-01A-11R-A42W-13	TCGA	TCGA-THYM	Thymus		Thymoma, type b1, malignant	Homo sapiens	female	disease	Primary solid Tumor	72137360959228	782845387393049
126	TCGA-XU-AAXY-01A-11R-A42W-13	TCGA	TCGA-THYM	Thymus		Thymoma, type b2, malignant	Homo sapiens	male	disease	Primary solid Tumor	632445060465607	715319733085508
127	TCGA-X7-A8D7-11A-11R-A42W-13	TCGA	TCGA-THYM	Thymus		Thymoma, type b1, malignant	Homo sapiens	female	healthy	Solid Tissue Normal	674254523386605	693239194006853
128	TCGA-ZB-A96L-01A-11R-A42U-13	TCGA	TCGA-THYM	Thymus		Thymoma, type b3, malignant	Homo sapiens	female	disease	Primary solid Tumor	566505161428921	590592847817314
129	TCGA-5V-A9RR-01A-11R-A42W-13	TCGA	TCGA-THYM	Thymus		Thymoma, type ab	Homo sapiens	male	disease	Primary solid Tumor	492076967302065	648123434952853
130	TCGA-4V-A9QS-01A-11R-A42W-13	TCGA	TCGA-THYM	Thymus		Thymoma, type b2, malignant	Homo sapiens	female	disease	Primary solid Tumor	54643415327611	701279212197263
131	TCGA-XU-AAXW-01A-11R-A42W-13	TCGA	TCGA-THYM	Thymus		Thymoma, type b2, malignant	Homo sapiens	female	disease	Primary solid Tumor	576500424625004	753745138765307
132	TCGA-ZB-A96D-01A-11R-A42U-13	TCGA	TCGA-THYM	Thymus		Thymoma, type ab, malignant	Homo sapiens	female	disease	Primary solid Tumor	585798099512757	707777707328828
133	TCGA-4X-A9FB-01A-11R-A42W-13	TCGA	TCGA-THYM	Thymus		Thymoma, type b2, malignant	Homo sapiens	male	disease	Primary solid Tumor	665176927141799	763995564505617
134	TCGA-3G-AB0O-01A-22R-A42W-13	TCGA	TCGA-THYM	Thymus		Thymoma, type b1, malignant	Homo sapiens	male	disease	Primary solid Tumor	693993176472761	834531653099763
135	TCGA-XU-A92V-01A-11R-A42W-13	TCGA	TCGA-THYM	Thymus		Thymoma, type ab, malignant	Homo sapiens	female	disease	Primary solid Tumor	423342794374847	672055209160511
136	TCGA-ZB-A96P-01A-11R-A42U-13	TCGA	TCGA-THYM	Thymus		Thymoma, type b1, malignant	Homo sapiens	male	disease	Primary solid Tumor	730933992232737	750795316940504
137	TCGA-4V-A9QQ-01A-11R-A42W-13	TCGA	TCGA-THYM	Thymus		Thymoma, type b3, malignant	Homo sapiens	female	disease	Primary solid Tumor	686604249709684	804663293045388
138	TCGA-3G-AB19-01A-21R-A42W-13	TCGA	TCGA-THYM	Thymus		Thymoma, type a, malignant	Homo sapiens	female	disease	Primary solid Tumor	288166461932035	586344293434804
139	TCGA-5K-AAAP-01A-11R-A42W-13	TCGA	TCGA-THYM	Thymus		Thymoma, type a, malignant	Homo sapiens	male	disease	Primary solid Tumor	543462822763672	671355835640479
140	TCGA-XU-A92Q-01A-11R-A42W-13	TCGA	TCGA-THYM	Thymus		Thymoma, type a, malignant	Homo sapiens	male	disease	Primary solid Tumor	337016428054021	645779126025604
141	TCGA-4X-A9FC-01A-11R-A42W-13	TCGA	TCGA-THYM	Thymus		Thymoma, type ab, malignant	Homo sapiens	female	disease	Primary solid Tumor	66979405826171	763030353327502
142	TCGA-XU-A92X-01A-11R-A42W-13	TCGA	TCGA-THYM	Thymus		Thymoma, type b2, malignant	Homo sapiens	male	disease	Primary solid Tumor	478972925137577	739025495632187
143	TCGA-X7-A8DC-01A-11R-A42W-13	TCGA	TCGA-THYM	Thymus		Thymoma, type ab, malignant	Homo sapiens	male	disease	Primary solid Tumor	687504280300259	750056307096762
144	TCGA-4X-A9F9-01A-11R-A42W-13	TCGA	TCGA-THYM	Thymus		Thymoma, type b1, malignant	Homo sapiens	female	disease	Primary solid Tumor	636702153323231	773863274667032
145	TCGA-XU-AAY1-01A-11R-A42W-13	TCGA	TCGA-THYM	Thymus		Thymoma, type ab, malignant	Homo sapiens	female	disease	Primary solid Tumor	66160341601211	758225490835766
146	TCGA-X7-A8D9-01A-11R-A42W-13	TCGA	TCGA-THYM	Thymus		Thymoma, type ab, malignant	Homo sapiens	female	disease	Primary solid Tumor	612804589092299	674604398299834
147	TCGA-XU-AAXV-01A-11R-A42W-13	TCGA	TCGA-THYM	Thymus		Thymoma, type b2, malignant	Homo sapiens	female	disease	Primary solid Tumor	558285703484424	750271248596606
148	TCGA-ZB-A96M-01A-11R-A42U-13	TCGA	TCGA-THYM	Thymus		Thymoma, type ab, malignant	Homo sapiens	female	disease	Primary solid Tumor	528946563095822	641142624572646
149	TCGA-XU-A92U-01A-11R-A42W-13	TCGA	TCGA-THYM	Thymus		Thymoma, type b2, malignant	Homo sapiens	male	disease	Primary solid Tumor	64480749964418	729222959190495
150	TCGA-4V-A9QU-01A-11R-A42W-13	TCGA	TCGA-THYM	Thymus		Thymoma, type ab, malignant	Homo sapiens	female	disease	Primary solid Tumor	67279204545632	766547804762624
151	TCGA-X7-A8DF-01A-11R-A42W-13	TCGA	TCGA-THYM	Thymus		Thymoma, type ab, malignant	Homo sapiens	male	disease	Primary solid Tumor	685524225145415	765356166205839
152	TCGA-XU-A933-01A-11R-A42W-13	TCGA	TCGA-THYM	Thymus		Thymic carcinoma	Homo sapiens	female	disease	Primary solid Tumor	503694284479826	725266543245025
153	TCGA-ZB-A966-01A-11R-A42U-13	TCGA	TCGA-THYM	Thymus		Thymic carcinoma	Homo sapiens	female	disease	Primary solid Tumor	458736499093646	680374366850523
154	TCGA-X7-A8M1-01A-11R-A42W-13	TCGA	TCGA-THYM	Thymus		Thymoma, type ab	Homo sapiens	male	disease	Primary solid Tumor	524716800037477	620320115631661
155	TCGA-X7-A8DB-01A-11R-A42W-13	TCGA	TCGA-THYM	Thymus		Thymoma, type b2	Homo sapiens	female	disease	Primary solid Tumor	746752403958602	816505772315415
156	TCGA-ZB-A961-01A-11R-A42U-13	TCGA	TCGA-THYM	Thymus		Thymoma, type a, malignant	Homo sapiens	male	disease	Primary solid Tumor	298367769469807	674079267227768
157	TCGA-4V-A9QW-01A-11R-A42W-13	TCGA	TCGA-THYM	Thymus		Thymoma, type ab, malignant	Homo sapiens	male	disease	Primary solid Tumor	676380990728029	735058564480732
158	TCGA-XU-A930-01A-11R-A42W-13	TCGA	TCGA-THYM	Thymus		Thymoma, type b3, malignant	Homo sapiens	male	disease	Primary solid Tumor	429130885982897	744989147301094
159	TCGA-5G-A9ZZ-01A-31R-A42W-13	TCGA	TCGA-THYM	Thymus		Thymic carcinoma	Homo sapiens	female	disease	Primary solid Tumor	40574502721839	740224465525408
160	TCGA-XU-A92R-01A-11R-A42W-13	TCGA	TCGA-THYM	Thymus		Thymoma, type ab, malignant	Homo sapiens	female	disease	Primary solid Tumor	543462822763672	7148222340387
161	TCGA-XU-A931-01A-11R-A42W-13	TCGA	TCGA-THYM	Thymus		Thymoma, type b3, malignant	Homo sapiens	female	disease	Primary solid Tumor	272246602447109	653667461756976
162	TCGA-X7-A8D8-01A-11R-A42W-13	TCGA	TCGA-THYM	Thymus		Thymoma, type ab, malignant	Homo sapiens	male	disease	Primary solid Tumor	483289001416474	649361531357724
163	TCGA-XU-A92Z-01A-11R-A42W-13	TCGA	TCGA-THYM	Thymus		Thymic carcinoma	Homo sapiens	male	disease	Primary solid Tumor	351853513898218	646450490913191
164	TCGA-XU-A92W-01A-11R-A42W-13	TCGA	TCGA-THYM	Thymus		Thymoma, type ab, malignant	Homo sapiens	male	disease	Primary solid Tumor	677965370199812	743137223790976
165	TCGA-XU-A936-01A-11R-A42W-13	TCGA	TCGA-THYM	Thymus		Thymic carcinoma	Homo sapiens	female	disease	Primary solid Tumor	352105073690096	705115454987851
166	TCGA-4V-A9QN-01A-11R-A42W-13	TCGA	TCGA-THYM	Thymus		Thymoma, type b3, malignant	Homo sapiens	female	disease	Primary solid Tumor	207724299893246	707489072012634
167	TCGA-4X-A9FD-01A-11R-A42W-13	TCGA	TCGA-THYM	Thymus		Thymoma, type b2, malignant	Homo sapiens	female	disease	Primary solid Tumor	587872534148011	769488019279919
168	TCGA-X7-A8M0-01A-11R-A42W-13	TCGA	TCGA-THYM	Thymus		Thymoma, type b3, malignant	Homo sapiens	female	disease	Primary solid Tumor	415946772926677	737608196665007
169	TCGA-XU-AAXX-01A-11R-A42W-13	TCGA	TCGA-THYM	Thymus		Thymoma, type b2, malignant	Homo sapiens	female	disease	Primary solid Tumor	608108392868763	807178411738996
170	TCGA-XU-A932-01A-11R-A42W-13	TCGA	TCGA-THYM	Thymus		Thymoma, type b2, malignant	Homo sapiens	male	disease	Primary solid Tumor	631397137105902	757946679976157
171	TCGA-ZB-A96Q-01A-11R-A42U-13	TCGA	TCGA-THYM	Thymus		Thymoma, type ab, malignant	Homo sapiens	male	disease	Primary solid Tumor	641920177384876	625380022147642
172	TCGA-ZB-A96E-01A-11R-A42U-13	TCGA	TCGA-THYM	Thymus		Thymoma, type a, malignant	Homo sapiens	male	disease	Primary solid Tumor	566476725535641	595373084981149
173	DRR027351	SRA	PRJDB3333	Blood	lymphocytes	Aids-related diffuse large b cell lymphoma	Homo sapiens		disease		551380653743372	794714012703881
174	DRR027352	SRA	PRJDB3333	Blood	lymphocytes	Aids-related diffuse large b cell lymphoma	Homo sapiens		disease		343562859405209	838706953258927
175	DRR027354	SRA	PRJDB3333	Blood	lymphocytes	Ebv-positive dlbcl of the elderly	Homo sapiens		disease		0	681442224656679
176	DRR027357	SRA	PRJDB3333	Blood	lymphocytes	Hodgkins lymphoma	Homo sapiens		disease		283995958748953	634091827027212
177	DRR027353	SRA	PRJDB3333	Blood	lymphocytes	Aids-related diffuse large b cell lymphoma	Homo sapiens		disease		544857062600553	473335434061383
178	DRR027355	SRA	PRJDB3333	Blood	lymphocytes	Ebv-positive dlbcl of the elderly	Homo sapiens		disease		0	566817586897014
179	DRR027356	SRA	PRJDB3333	Blood	lymphocytes	Ebv-positive dlbcl of the elderly	Homo sapiens		disease		574846123300404	477505054148317
180	DRR027360	SRA	PRJDB3333	Blood	lymphocytes	Methotrexate-associated lymphoproliferative disorder	Homo sapiens		disease		0	0
181	DRR027361	SRA	PRJDB3333	Blood	lymphocytes	Methotrexate-associated lymphoproliferative disorder	Homo sapiens		disease		493215568443206	562410089462811
182	DRR027358	SRA	PRJDB3333	Blood	lymphocytes	Hodgkins lymphoma	Homo sapiens		disease		0	528466218548316
183	DRR027362	SRA	PRJDB3333	Blood	lymphocytes	Methotrexate-associated lymphoproliferative disorder	Homo sapiens		disease		0	556193705962243
184	DRR027365	SRA	PRJDB3333	Blood	lymphocytes	Pythorax-associated lymphoma	Homo sapiens		disease		557288966842058	500315244866692
185	DRR027366	SRA	PRJDB3333	Blood	lymphocytes	Pythorax-associated lymphoma	Homo sapiens		disease		0	495837871156634
186	DRR027363	SRA	PRJDB3333	Blood	lymphocytes	Methotrexate-associated lymphoproliferative disorder	Homo sapiens		disease		682132755421968	583415498140132
187	DRR027367	SRA	PRJDB3333	Blood	lymphocytes	Pythorax-associated lymphoma	Homo sapiens		disease		0	0
188	DRR027368	SRA	PRJDB3333	Blood	lymphocytes	Pythorax-associated lymphoma	Homo sapiens		disease		0	660288440871842
189	DRR027364	SRA	PRJDB3333	Blood	lymphocytes	Methotrexate-associated lymphoproliferative disorder	Homo sapiens		disease		265764000520782	478293270482084
190	DRR041357	SRA	PRJDB2675	Blood	immature myeloid dendritic cells		Homo sapiens	female			434269695998193	863066756523196
191	DRR041366	SRA	PRJDB2675	Aorta	endothelium		Homo sapiens	female			783724947172094	772226108164229
192	DRR041379	SRA	PRJDB2675	Aorta	endothelium		Homo sapiens				781070015418722	803589878732341
193	DRR041394	SRA	PRJDB2675	Aorta	endothelium		Homo sapiens	female			766106547980695	64480749964418
194	DRR041436	SRA	PRJDB2675	Brain	cerebral cortex		Homo sapiens				703683297958548	433342373372519
195	DRR041474	SRA	PRJDB2675	Aorta	smooth muscle		Homo sapiens	male			637799132690588	658616424593091
196	DRR041487	SRA	PRJDB2675	Heart			Homo sapiens	female			595535930524299	462877359520165
197	DRR041488	SRA	PRJDB2675	Aorta	smooth muscle		Homo sapiens	male			457531233068744	55981269599196
198	DRR041507	SRA	PRJDB2675	Aorta	smooth muscle		Homo sapiens	male			645384677374993	660925262588064
199	DRR041527	SRA	PRJDB2675	Heart	preadipocytes		Homo sapiens	male			613647851834917	532912359629157
200	DRR041539	SRA	PRJDB2675	Aorta	fibroblasts		Homo sapiens	male			552199295640167	580555042521086
201	DRR041551	SRA	PRJDB2675	Aorta	fibroblasts		Homo sapiens	female			563284983011771	563284983011771
202	DRR041560	SRA	PRJDB2675	Blood	neutrophils		Homo sapiens	male			547508488294878	791348784071516
203	DRR041568	SRA	PRJDB2675	Aorta	fibroblasts		Homo sapiens	female			838400662203003	614913740122799
204	DRR041571	SRA	PRJDB2675	Heart	fibroblasts		Homo sapiens	male			803869955130559	625625587320273
205	DRR041707	SRA	PRJDB2675	Brain	pituitary gland		Homo sapiens	female			153605290024021	604897722522605
206	ERR1039280	SRA	PRJEB11003	Brain		Oligodendroglioma, low-grade	Homo sapiens	female	disease		250589092972996	78988129772361
207	ERR1039281	SRA	PRJEB11003	Brain		Oligodendroglioma, low-grade	Homo sapiens	male	disease		182374936030827	822867441377784
208	ERR1039283	SRA	PRJEB11003	Brain		Oligodendroglioma, low-grade	Homo sapiens	male	disease		329130885982897	708427691053149
209	ERR1039284	SRA	PRJEB11003	Brain		Oligoastrocytoma, low-grade	Homo sapiens	male	disease		390977310414164	858713992735874
210	ERR1039287	SRA	PRJEB11003	Brain		Oligoastrocytoma, low-grade	Homo sapiens	female	disease		197085365434048	919359927978806
211	ERR1039286	SRA	PRJEB11003	Brain		Oligodendroglioma, low-grade	Homo sapiens	male	disease		313586316536868	705343720967728
212	ERR1039289	SRA	PRJEB11003	Brain		Oligoastrocytoma, low-grade	Homo sapiens	male	disease		213422093976063	733476490240121
213	ERR1039290	SRA	PRJEB11003	Brain			Homo sapiens		healthy		279701297783614	878783727759586
214	ERR1039285	SRA	PRJEB11003	Brain		Oligoastrocytoma, low-grade	Homo sapiens	female	disease		381147103052984	733655119005699
215	ERR1039288	SRA	PRJEB11003	Brain			Homo sapiens		healthy		222958792274065	818497449379942
216	ERR1039294	SRA	PRJEB11003	Brain		Oligodendroglioma, low-grade	Homo sapiens	female	disease		193734439215023	845129354919362
217	ERR1039296	SRA	PRJEB11003	Brain		Oligoastrocytoma, low-grade	Homo sapiens	female	disease		349569516262407	711914863981125
218	ERR1039295	SRA	PRJEB11003	Brain		Oligoastrocytoma, low-grade	Homo sapiens	female	disease		347767732756531	744609077372322
219	ERR1039298	SRA	PRJEB11003	Brain		Oligodendroglioma, low-grade	Homo sapiens	female	disease		321723071622067	806641214573448
220	ERR1039291	SRA	PRJEB11003	Brain			Homo sapiens		healthy		214404636961671	895032259753159
221	ERR1039293	SRA	PRJEB11003	Brain		Oligoastrocytoma, low-grade	Homo sapiens	male	disease		218269229751619	703386345186628
222	ERR1039297	SRA	PRJEB11003	Brain		Oligoastrocytoma, low-grade	Homo sapiens	female	disease		271808758396052	894909715572921
223	ERR1039292	SRA	PRJEB11003	Brain		Astrocytoma, diffuse	Homo sapiens	female	disease		342223300068305	838724189758839
224	ERR1039303	SRA	PRJEB11003	Brain		Oligodendroglioma, high-grade	Homo sapiens	male	disease		195233356636969	888594036032474
225	ERR1039300	SRA	PRJEB11003	Brain		Oligoastrocytoma, low-grade	Homo sapiens	male	disease		285798099512757	689566615794626
226	ERR1039299	SRA	PRJEB11003	Brain		Oligoastrocytoma, low-grade	Homo sapiens	female	disease		283995958748953	731849761886055
227	ERR1039301	SRA	PRJEB11003	Brain		Oligodendroglioma, high-grade	Homo sapiens	male	disease		277399632511117	802818234846057
228	ERR1039302	SRA	PRJEB11003	Brain		Oligodendroglioma, high-grade	Homo sapiens	male	disease		278659636189081	880787007829978
229	ERR1039306	SRA	PRJEB11003	Brain		Oligoastrocytoma, low-grade	Homo sapiens	male	disease		334766565630097	816425329307043
230	ERR1039309	SRA	PRJEB11003	Brain		Oligodendroglioma, high-grade	Homo sapiens	male	disease		24931349223055	698823022306046
231	ERR1039307	SRA	PRJEB11003	Brain		Oligodendroglioma, high-grade	Homo sapiens	female	disease		232768736417605	727323612594941
232	ERR1039310	SRA	PRJEB11003	Brain		Oligodendroglioma, high-grade	Homo sapiens	male	disease		328540221886225	737903173202854
233	ERR1039313	SRA	PRJEB11003	Brain		Oligodendroglioma, high-grade	Homo sapiens	female	disease		261353165291793	955851637952916
234	ERR1039308	SRA	PRJEB11003	Brain		Oligoastrocytoma, high-grade	Homo sapiens	female	disease		264616265715789	786628983038064
235	ERR1039314	SRA	PRJEB11003	Brain		Oligodendroglioma, high-grade	Homo sapiens	male	disease		332048467801769	821008684259627
236	ERR1039315	SRA	PRJEB11003	Brain		Oligodendroglioma, low-grade	Homo sapiens	male	disease		173552217729654	919362391870872
237	ERR1039316	SRA	PRJEB11003	Brain		Oligoastrocytoma, low-grade	Homo sapiens	male	disease		26507645591169	905044727973965
238	ERR1039317	SRA	PRJEB11003	Brain		Oligoastrocytoma, high-grade, necrosis	Homo sapiens	male	disease		272900887033786	775555526197214
239	ERR1039318	SRA	PRJEB11003	Brain		Oligodendroglioma, high-grade	Homo sapiens	female	disease		278240856492737	965499397296372
240	ERR1039311	SRA	PRJEB11003	Brain		Oligodendroglioma, high-grade	Homo sapiens	male	disease		368032435684402	82045711442492
241	ERR1039319	SRA	PRJEB11003	Brain		Oligodendroglioma, high-grade	Homo sapiens	male	disease		29297909977186	761706334388818
242	ERR1039320	SRA	PRJEB11003	Brain		Oligodendroglioma, low-grade	Homo sapiens	female	disease		356803210477128	721315283533637
243	ERR1039321	SRA	PRJEB11003	Brain		Oligodendroglioma, low-grade	Homo sapiens	female	disease		151096191927738	886217239702164
244	ERR1039322	SRA	PRJEB11003	Brain		Oligodendroglioma, high-grade	Homo sapiens	male	disease		198185265328974	802375435329942
245	ERR1039323	SRA	PRJEB11003	Brain		Glioblastoma	Homo sapiens	male	disease		346597446450407	935510879141466
246	ERR1039325	SRA	PRJEB11003	Brain		Oligodendroglioma, high-grade	Homo sapiens	male	disease		339780296186249	723189316164533
247	ERR1039327	SRA	PRJEB11003	Brain		Oligodendroglioma, high-grade	Homo sapiens	male	disease		322958792274065	777630142370163
248	ERR1039326	SRA	PRJEB11003	Brain		Oligodendroglioma, high-grade	Homo sapiens	male	disease		185996954822103	883892026121308
249	ERR1039324	SRA	PRJEB11003	Brain		Oligodendroglioma, high-grade	Homo sapiens	female	disease		215704371014558	798692284187367
250	ERR1039330	SRA	PRJEB11003	Brain		Oligodendroglioma, high-grade	Homo sapiens	female	disease		262993940943954	739197388306029
251	ERR1039331	SRA	PRJEB11003	Brain		Oligoastrocytoma, high-grade	Homo sapiens	male	disease		278868571061353	735402893805439
252	ERR1039332	SRA	PRJEB11003	Brain		Oligodendroglioma, high-grade	Homo sapiens	male	disease		339231742277876	696023367169445
253	ERR1039333	SRA	PRJEB11003	Brain		Oligodendroglioma, high-grade	Homo sapiens	female	disease		20496307677246	898276546258365
254	ERR1039334	SRA	PRJEB11003	Brain		Oligodendroglioma, high-grade	Homo sapiens	male	disease		248284828306847	897096866052181
255	ERR1039335	SRA	PRJEB11003	Brain		Glioblastoma, oligodendroglioma component	Homo sapiens	male	disease		202856915219677	909151472575742
256	ERR1039328	SRA	PRJEB11003	Brain		Oligoastrocytoma, low-grade	Homo sapiens	male	disease		291073266190291	693439855243498
257	ERR1039336	SRA	PRJEB11003	Brain		Oligodendroglioma, high-grade	Homo sapiens	female	disease		287970576628229	816405211544544
258	ERR1039337	SRA	PRJEB11003	Brain		Oligodendroglioma, high-grade	Homo sapiens	female	disease		194110631094643	77901855632105
259	ERR1039339	SRA	PRJEB11003	Brain		Oligodendroglioma, high-grade	Homo sapiens	male	disease		271808758396052	698936611402606
260	ERR1039340	SRA	PRJEB11003	Brain		Oligodendroglioma, high-grade	Homo sapiens	male	disease		14541758931858	749625461006128
261	ERR1039341	SRA	PRJEB11003	Brain		Oligodendroglioma, high-grade	Homo sapiens	male	disease		230451104180995	800354602084677
262	ERR1039343	SRA	PRJEB11003	Brain		Oligodendroglioma, high-grade	Homo sapiens	female	disease		394110631094643	7877744249949
263	ERR1039342	SRA	PRJEB11003	Brain		Oligodendroglioma, high-grade	Homo sapiens	male	disease		282781902461732	902602539854297
264	ERR1039344	SRA	PRJEB11003	Brain		Oligodendroglioma, low-grade	Homo sapiens	male	disease		241953889151378	708065766334523
265	ERR1039345	SRA	PRJEB11003	Brain		Oligodendroglioma, high-grade	Homo sapiens	male	disease		302856915219677	831827164341393
266	ERR1039338	SRA	PRJEB11003	Brain		Glioblastoma	Homo sapiens	female	disease		301435529297707	694567792611409
267	ERR1039346	SRA	PRJEB11003	Brain		Oligodendroglioma, high-grade	Homo sapiens	female	disease		321256933885081	808576455377831
268	ERR1039348	SRA	PRJEB11003	Brain		Oligodendroglioma, high-grade	Homo sapiens	female	disease		373226919950145	796561115086894
269	ERR1039349	SRA	PRJEB11003	Brain		Oligodendroglioma, high-grade	Homo sapiens	male	disease		363575439127776	732409051603798
270	ERR1039351	SRA	PRJEB11003	Brain		Oligodendroglioma, high-grade	Homo sapiens	male	disease		369488019279919	694708166744681
271	ERR1039350	SRA	PRJEB11003	Brain		Oligodendroglioma, high-grade	Homo sapiens	male	disease		316992500144231	664846544302731
272	ERR1039347	SRA	PRJEB11003	Brain		Oligodendroglioma, high-grade	Homo sapiens	female	disease		148026512205446	727323612594941
273	ERR1039352	SRA	PRJEB11003	Brain		Oligodendroglioma, high-grade	Homo sapiens	female	disease		312598165385472	842265350114972
274	ERR1039353	SRA	PRJEB11003	Brain		Oligodendroglioma, high-grade	Homo sapiens	female	disease		186789646399265	899191860350983
275	ERR1039356	SRA	PRJEB11003	Brain		Oligoastrocytoma, high-grade	Homo sapiens	female	disease		396809075204526	864082334458567
276	ERR1039360	SRA	PRJEB11003	Brain		Oligodendroglioma, high-grade	Homo sapiens	male	disease		427127625917593	697498811199193
277	ERR1039359	SRA	PRJEB11003	Brain		Oligodendroglioma, high-grade	Homo sapiens	male	disease		226603689399532	70349639897493
278	ERR1039354	SRA	PRJEB11003	Brain		Oligodendroglioma, high-grade	Homo sapiens	female	disease		232481060342048	784868552887823
279	ERR1039358	SRA	PRJEB11003	Brain		Oligodendroglioma, high-grade	Homo sapiens	male	disease		287578006306849	822003968392035
280	ERR1039361	SRA	PRJEB11003	Brain		Oligoastrocytoma, high-grade	Homo sapiens	male	disease		318745105402733	6611319947685
281	ERR1039363	SRA	PRJEB11003	Brain		Oligodendroglioma, high-grade	Homo sapiens	female	disease		313586316536868	793728553426552
282	ERR1039365	SRA	PRJEB11003	Brain		Oligodendroglioma, high-grade	Homo sapiens	male	disease		214730669878029	786696977835483
283	ERR1039364	SRA	PRJEB11003	Brain		Oligodendroglioma, high-grade	Homo sapiens	male	disease		236457243229586	829549345322034
284	ERR1039355	SRA	PRJEB11003	Brain		Glioblastoma, oligodendroglioma component	Homo sapiens	male	disease		302147972741045	872246602447109
285	ERR1039362	SRA	PRJEB11003	Brain		Oligodendroglioma, high-grade	Homo sapiens	male	disease		287970576628229	542861141846713
286	ERR1039366	SRA	PRJEB11003	Brain		Oligoastrocytoma, low-grade	Homo sapiens	male	disease		313093086982645	747200029214035
287	ERR1039368	SRA	PRJEB11003	Brain		Glioblastoma	Homo sapiens	female	disease		296347412397489	666746640495737
288	ERR1039372	SRA	PRJEB11003	Brain		Oligoastrocytoma, high-grade	Homo sapiens	female	disease		301792190799726	694063660720115
289	ERR1039367	SRA	PRJEB11003	Brain		Glioblastoma, oligodendroglioma component	Homo sapiens	male	disease		333771109212829	720652601587743
290	ERR1039369	SRA	PRJEB11003	Brain		Glioblastoma	Homo sapiens	male	disease		448992821940518	766192057913509
291	ERR1039371	SRA	PRJEB11003	Brain		Glioblastoma	Homo sapiens	male	disease		230158764660319	642894634476948
292	ERR1039370	SRA	PRJEB11003	Brain		Oligoastrocytoma, high-grade	Homo sapiens	female	disease		390496571868403	61596695471367
293	ERR1039373	SRA	PRJEB11003	Brain		Oligodendroglioma, low-grade	Homo sapiens	female	disease		24931349223055	806026359873829
294	ERR1039374	SRA	PRJEB11003	Brain		Oligodendroglioma, high-grade	Homo sapiens	male	disease		202147972741045	741709300181709
295	ERR1039376	SRA	PRJEB11003	Brain		Oligodendroglioma, high-grade	Homo sapiens	female	disease		477241355474848	758368454864348
296	ERR1039377	SRA	PRJEB11003	Brain		Oligodendroglioma, high-grade	Homo sapiens	male	disease		2611172380044	777603817019223
297	ERR1039380	SRA	PRJEB11003	Brain		Oligodendroglioma, high-grade	Homo sapiens	male	disease		345154083301783	653605290024021
298	ERR1039381	SRA	PRJEB11003	Brain		Oligodendroglioma, low-grade	Homo sapiens	male	disease		2	726931372634803
299	ERR1039382	SRA	PRJEB11003	Brain		Oligodendroglioma, high-grade	Homo sapiens	female	disease		258255600301406	563343121035563
300	ERR1039378	SRA	PRJEB11003	Brain		Oligodendroglioma, high-grade	Homo sapiens	male	disease		369821847822441	653028927798578
301	ERR1039386	SRA	PRJEB11003	Brain		Glioblastoma, oligodendroglioma component	Homo sapiens	female	disease		302502879449152	629296575471765
302	ERR1039385	SRA	PRJEB11003	Brain		Glioblastoma	Homo sapiens	female	disease		382883464946806	650747752951693
303	ERR1039384	SRA	PRJEB11003	Brain		Glioblastoma	Homo sapiens	female	disease		410768786931437	746581125447608
304	ERR1039389	SRA	PRJEB11003	Brain			Homo sapiens	female	disease		314893410452634	501792190799726
305	ERR1039390	SRA	PRJEB11003	Brain		Oligoastrocytoma, high-grade, necrosis	Homo sapiens	female	disease		421567859660793	669710657447698
306	ERR1039391	SRA	PRJEB11003	Brain		Oligodendroglioma, low-grade	Homo sapiens	male	disease		276128527336162	654565954002547
307	ERR1039387	SRA	PRJEB11003	Brain		Oligodendroglioma, high-grade	Homo sapiens	female	disease		196716860753263	752966480225224
308	ERR1039388	SRA	PRJEB11003	Brain		Oligodendroglioma, high-grade	Homo sapiens	female	disease		283390207666916	811670783841836
309	ERR1039392	SRA	PRJEB11003	Brain		Oligodendroglioma, high-grade	Homo sapiens	female	disease		208746284125034	841966529033175
310	ERR1039393	SRA	PRJEB11003	Brain		Oligodendroglioma, low-grade	Homo sapiens	female	disease		211103131238874	656147889150101
311	ERR1039394	SRA	PRJEB11003	Brain		Oligodendroglioma, high-grade	Homo sapiens	female	disease		243295940727611	757833494868161
312	ERR1039395	SRA	PRJEB11003	Brain		Oligodendroglioma, high-grade	Homo sapiens	female	disease		364385618977472	65003240492842
313	ERR1039396	SRA	PRJEB11003	Brain		Oligodendroglioma, high-grade	Homo sapiens	female	disease		185199883711245	807996471343142
314	ERR1039397	SRA	PRJEB11003	Brain		Oligodendroglioma, high-grade	Homo sapiens	male	disease		324031432933371	748687523549849
315	ERR1039398	SRA	PRJEB11003	Brain		Oligodendroglioma, low-grade	Homo sapiens	male	disease		317152710603881	73912006194639
316	ERR1039399	SRA	PRJEB11003	Brain		Oligodendroglioma, high-grade	Homo sapiens	male	disease		274200621086674	778574669889791
317	ERR1039400	SRA	PRJEB11003	Brain		Glioblastoma	Homo sapiens	male	disease		166448284036468	881474266745448
318	ERR1039401	SRA	PRJEB11003	Brain		Oligodendroglioma, high-grade	Homo sapiens	male	disease		172683121703249	712825215227739
319	ERR1039402	SRA	PRJEB11003	Brain		Oligodendroglioma, high-grade	Homo sapiens	male	disease		267581593117227	824393560156686
320	ERR1039404	SRA	PRJEB11003	Brain		Oligodendroglioma, high-grade	Homo sapiens	male	disease		363575439127776	741455839989866
321	ERR1039406	SRA	PRJEB11003	Brain		Oligodendroglioma, high-grade	Homo sapiens	female	disease		185199883711245	91772700281657
322	ERR1039407	SRA	PRJEB11003	Brain		Oligoastrocytoma, high-grade	Homo sapiens	male	disease		322032995487956	649681384064038
323	ERR1039408	SRA	PRJEB11003	Brain		Glioblastoma	Homo sapiens	male	disease		120789285164133	785486838326024
324	ERR1039403	SRA	PRJEB11003	Brain		Oligodendroglioma, high-grade	Homo sapiens	male	disease		357893871309339	635878304818473
325	ERR1039410	SRA	PRJEB11003	Brain		Oligoastrocytoma, high-grade	Homo sapiens	male	disease		201077983875324	823582277687514
326	ERR1039411	SRA	PRJEB11003	Brain		Oligodendroglioma, high-grade	Homo sapiens	female	disease		277188557851537	777082904603249
327	ERR1039405	SRA	PRJEB11003	Brain		Glioblastoma	Homo sapiens	male	disease		359215800212536	57967534769737
328	ERR1039412	SRA	PRJEB11003	Brain		Oligodendroglioma, high-grade	Homo sapiens	male	disease		20496307677246	757946679976157
329	ERR1039414	SRA	PRJEB11003	Brain		Oligoastrocytoma, high-grade	Homo sapiens	male	disease		133342373372519	791713335113627
330	ERR1039415	SRA	PRJEB11003	Brain		Oligodendroglioma, high-grade	Homo sapiens	male	disease		148542682717024	876417494909967
331	ERR1039409	SRA	PRJEB11003	Brain		Oligoastrocytoma, high-grade	Homo sapiens	male	disease		216992500144231	779226972416655
332	ERR1039417	SRA	PRJEB11003	Brain		Oligoastrocytoma, high-grade	Homo sapiens	male	disease		238956681176273	850933955739886
333	ERR1039413	SRA	PRJEB11003	Brain		Glioblastoma	Homo sapiens	female	disease		195233356636969	813345050253089
334	ERR1039416	SRA	PRJEB11003	Brain		Oligoastrocytoma, high-grade	Homo sapiens	male	disease		160880924267552	813693986090202
335	ERR1039418	SRA	PRJEB11003	Brain		Oligodendroglioma, high-grade	Homo sapiens	male	disease		427947129564447	705593312860741
336	ERR1039420	SRA	PRJEB11003	Brain		Oligodendroglioma, high-grade	Homo sapiens	female	disease		461999982982136	77771566660045
337	ERR1039421	SRA	PRJEB11003	Brain		Oligoastrocytoma, high-grade	Homo sapiens	male	disease		351727569320958	743571192661765
338	ERR1039419	SRA	PRJEB11003	Brain		Oligodendroglioma, high-grade	Homo sapiens	male	disease		265306001710456	780832068916333
339	ERR1039422	SRA	PRJEB11003	Brain		Oligodendroglioma, high-grade	Homo sapiens	female	disease		275060650483559	653294028837287
340	ERR1039423	SRA	PRJEB11003	Brain		Oligoastrocytoma, high-grade	Homo sapiens	male	disease		313914201914569	650096135246006
341	ERR1039424	SRA	PRJEB11003	Brain		Oligodendroglioma, high-grade	Homo sapiens	male	disease		287970576628229	850589092972996
342	ERR1039428	SRA	PRJEB11003	Brain		Oligodendroglioma, low-grade	Homo sapiens	male	disease		191456452349394	699909803370561
343	ERR1039427	SRA	PRJEB11003	Brain		Oligodendroglioma, high-grade	Homo sapiens	male	disease		456193705962243	679701297783614
344	ERR1039429	SRA	PRJEB11003	Brain		Oligoastrocytoma, high-grade	Homo sapiens	female	disease		311935617703968	787700799321402
345	ERR1039431	SRA	PRJEB11003	Brain		Oligoastrocytoma, high-grade, necrosis	Homo sapiens	female	disease		310265813136374	688447581908648
346	ERR1039425	SRA	PRJEB11003	Brain		Oligodendroglioma, high-grade	Homo sapiens	female	disease		373768676140986	739865819636551
347	ERR1039426	SRA	PRJEB11003	Brain		Oligoastrocytoma, high-grade	Homo sapiens	male	disease		350462039240355	750890397900067
348	ERR1039432	SRA	PRJEB11003	Brain		Oligoastrocytoma, high-grade, necrosis	Homo sapiens	male	disease		107724299893246	787405920314115
349	ERR1039433	SRA	PRJEB11003	Brain		Oligodendroglioma, high-grade	Homo sapiens	male	disease		313093086982645	679636413813963
350	ERR1039435	SRA	PRJEB11003	Brain		Oligodendroglioma, high-grade	Homo sapiens	male	disease		225398926623079	807841770164733
351	ERR1039436	SRA	PRJEB11003	Brain		Oligoastrocytoma, high-grade	Homo sapiens	female	disease		305484847699562	647004872601133
352	ERR1039437	SRA	PRJEB11003	Brain		Oligodendroglioma, low-grade	Homo sapiens	male	disease		24594316186373	766966460873315
353	ERR1039438	SRA	PRJEB11003	Brain		Oligodendroglioma, low-grade	Homo sapiens	female	disease		232481060342048	708841725014751
354	ERR1039439	SRA	PRJEB11003	Brain		Oligodendroglioma, low-grade	Homo sapiens	female	disease		102856915219677	820838069361024
355	ERR1039434	SRA	PRJEB11003	Brain		Oligoastrocytoma, high-grade	Homo sapiens	male	disease		351349074558812	717662197316158
356	ERR1039440	SRA	PRJEB11003	Brain		Oligodendroglioma, low-grade	Homo sapiens	female	disease		229278174922785	756491161099706
357	ERR1039441	SRA	PRJEB11003	Brain		Oligodendroglioma, low-grade	Homo sapiens	female	disease		241413553298445	839150138233555
358	ERR1039444	SRA	PRJEB11003	Brain		Oligodendroglioma, low-grade	Homo sapiens	female	disease		277399632511117	831124879044183
359	ERR1039445	SRA	PRJEB11003	Brain		Oligodendroglioma, low-grade	Homo sapiens	male	disease		235614381022528	848377547795726
360	ERR1039446	SRA	PRJEB11003	Brain		Oligodendroglioma, low-grade	Homo sapiens	male	disease		201435529297707	743061981095978
361	ERR1039447	SRA	PRJEB11003	Brain		Oligodendroglioma, low-grade	Homo sapiens	female	disease		293545974780529	839788850813076
362	ERR1039448	SRA	PRJEB11003	Brain		Oligodendroglioma, low-grade	Homo sapiens	male	disease		251349074558812	721926534238367
363	ERR1039449	SRA	PRJEB11003	Brain		Oligodendroglioma, low-grade	Homo sapiens	female	disease		270487196445635	646303385531749
364	ERR1039452	SRA	PRJEB11003	Brain		Oligodendroglioma	Homo sapiens		healthy		243562859405209	826702072542732
365	ERR1039454	SRA	PRJEB11003	Brain		Oligodendroglioma	Homo sapiens		healthy		243829285157915	840177550693576
366	ERR1039450	SRA	PRJEB11003	Brain		Oligodendroglioma, low-grade	Homo sapiens	male	disease		175274859140713	753130347489285
367	ERR1039453	SRA	PRJEB11003	Brain		Oligodendroglioma	Homo sapiens		healthy		255826763405574	856380640413856
368	ERR1039455	SRA	PRJEB11003	Brain		Oligodendroglioma	Homo sapiens		healthy		313914201914569	861316327075907
369	ERR1039456	SRA	PRJEB11003	Brain		Oligodendroglioma	Homo sapiens		healthy		234766565630097	807745665240059
370	ERR1039451	SRA	PRJEB11003	Brain		Oligodendroglioma	Homo sapiens		healthy		263691458035588	86471345932212
371	ERR2208872	SRA	PRJEB23703	Blood		Leprosy	Homo sapiens		disease		509634619899318	630888505741176
372	ERR2208875	SRA	PRJEB23703	Blood		Leprosy	Homo sapiens		disease		0	0
373	ERR2208871	SRA	PRJEB23703	Blood		Leprosy	Homo sapiens		disease		0	101988747164097
374	ERR2208876	SRA	PRJEB23703	Blood		Leprosy	Homo sapiens		disease		0	0
375	ERR2208877	SRA	PRJEB23703	Blood		Leprosy	Homo sapiens		disease		0	0
376	ERR2208878	SRA	PRJEB23703	Blood		Leprosy	Homo sapiens		disease		362643913669732	105887240037015
377	ERR2208879	SRA	PRJEB23703	Blood		Leprosy	Homo sapiens		disease		254843662469604	977873424411784
378	ERR2208880	SRA	PRJEB23703	Blood		Leprosy	Homo sapiens		disease		254101915313356	887184364850932
379	ERR2208881	SRA	PRJEB23703	Blood		Leprosy	Homo sapiens		disease		0	130125215354211
380	ERR2208882	SRA	PRJEB23703	Blood		Leprosy	Homo sapiens		disease		0	82312691897307
381	ERR2208886	SRA	PRJEB23703	Blood		Leprosy	Homo sapiens		disease		0	0
382	ERR2208884	SRA	PRJEB23703	Blood		Leprosy	Homo sapiens		disease		0	0
383	ERR2270824	SRA	PRJEB24635	Blood		Cerebral aneurysm	Homo sapiens		disease		236457243229586	715956864173076
384	ERR2270823	SRA	PRJEB24635	Blood		Cerebral aneurysm	Homo sapiens		disease		252606881166759	545318830954823
385	ERR2270826	SRA	PRJEB24635	Blood		Cerebral aneurysm	Homo sapiens		disease		446139758992616	64589397069291
386	ERR2270828	SRA	PRJEB24635	Blood		Cerebral aneurysm	Homo sapiens		disease		191838623444635	679973492247887
387	ERR2270829	SRA	PRJEB24635	Blood		Cerebral aneurysm	Homo sapiens		disease		289917563048051	644443516757309
388	ERR2270827	SRA	PRJEB24635	Blood		Cerebral aneurysm	Homo sapiens		disease		363575439127776	639025495632187
389	ERR2208885	SRA	PRJEB23703	Blood		Leprosy	Homo sapiens		disease		316992500144231	40866139474095
390	ERR2270830	SRA	PRJEB24635	Blood		Cerebral aneurysm	Homo sapiens		disease		506565847093199	700405188450708
391	ERR2270832	SRA	PRJEB24635	Blood		Cerebral aneurysm	Homo sapiens		disease		153106949272595	505137210172103
392	ERR2270833	SRA	PRJEB24635	Blood		Cerebral aneurysm	Homo sapiens		disease		196716860753263	694345253855882
393	ERR2270834	SRA	PRJEB24635	Blood		Cerebral aneurysm	Homo sapiens		disease		240871186102943	598754825895374
394	ERR2270837	SRA	PRJEB24635	Blood		Cerebral aneurysm	Homo sapiens		disease		0	627705487614873
395	ERR2270836	SRA	PRJEB24635	Blood		Cerebral aneurysm	Homo sapiens		disease		162760683812965	510391721075207
396	ERR2270838	SRA	PRJEB24635	Blood		Cerebral aneurysm	Homo sapiens		disease		0	629847503473585
397	ERR2270839	SRA	PRJEB24635	Blood		Cerebral aneurysm	Homo sapiens		disease		139506279951758	631070365722511
398	ERR2270840	SRA	PRJEB24635	Blood		Cerebral aneurysm	Homo sapiens		disease		229865831556452	770466450681081
399	ERR2270844	SRA	PRJEB24635	Blood		Cerebral aneurysm	Homo sapiens		disease		0	688837796340678
400	ERR2270842	SRA	PRJEB24635	Blood		Cerebral aneurysm	Homo sapiens		disease		206004738366994	747102483906676
401	ERR2270843	SRA	PRJEB24635	Blood		Cerebral aneurysm	Homo sapiens		disease		129865831556452	611790278909403
402	ERR2270845	SRA	PRJEB24635	Blood		Cerebral aneurysm	Homo sapiens		disease		224184018356467	709834796699804
403	ERR2270855	SRA	PRJEB24635	Blood		Cerebral aneurysm	Homo sapiens		healthy		0	565706830120158
404	ERR2270850	SRA	PRJEB24635	Blood		Cerebral aneurysm	Homo sapiens		healthy		371039319217052	105186629899619
405	ERR2270851	SRA	PRJEB24635	Blood		Cerebral aneurysm	Homo sapiens		healthy		0	557500972029495
406	ERR2270852	SRA	PRJEB24635	Blood		Cerebral aneurysm	Homo sapiens		healthy		0	347248777146274
407	ERR2270854	SRA	PRJEB24635	Blood		Cerebral aneurysm	Homo sapiens		healthy		0	553729606709084
408	ERR2712999	SRA	PRJEB27919	Blood		Sporadic amyotrophic lateral sclerosis	Homo sapiens		disease		366448284036468	123747868289652
409	ERR2712998	SRA	PRJEB27919	Blood		Sporadic amyotrophic lateral sclerosis	Homo sapiens		disease		189141918684608	123499004207389
410	ERR2713000	SRA	PRJEB27919	Blood		Sporadic amyotrophic lateral sclerosis	Homo sapiens		disease		206695024392463	111057775865655
411	ERR2713002	SRA	PRJEB27919	Blood		Sporadic amyotrophic lateral sclerosis	Homo sapiens		healthy		228392177230762	116752116831575
412	ERR2713001	SRA	PRJEB27919	Blood		Sporadic amyotrophic lateral sclerosis	Homo sapiens		healthy		277399632511117	116933388471451
413	SRR10024151	SRA	PRJNA473142	Blood		After aneurysm rupture - acute	Homo sapiens	male	healthy		490929308582382	131516429030558
414	SRR10024152	SRA	PRJNA473142	Blood		After aneurysm rupture - acute	Homo sapiens	female	disease		456620629346551	119380872664934
415	SRR10024153	SRA	PRJNA473142	Blood		After aneurysm rupture - acute	Homo sapiens	female	healthy		467581593117227	122480253903379
416	SRR10024150	SRA	PRJNA473142	Blood		After aneurysm rupture - acute	Homo sapiens	female	disease		472137265947682	123913241546597
417	SRR10024156	SRA	PRJNA473142	Blood		After aneurysm rupture - acute	Homo sapiens	male	healthy		43547342399706	131457220293009
418	SRR10024157	SRA	PRJNA473142	Blood		After aneurysm rupture - acute	Homo sapiens	female	disease		446858331700683	121115954071041
419	SRR10024155	SRA	PRJNA473142	Blood		After aneurysm rupture - acute	Homo sapiens	female	disease		458916423669977	125140827986069
420	SRR10024159	SRA	PRJNA473142	Blood		After aneurysm rupture - acute	Homo sapiens	male	healthy		484096670448742	133801634041242
421	SRR10024158	SRA	PRJNA473142	Blood		After aneurysm rupture - acute	Homo sapiens	female	disease		431469652565629	128619359846216
422	SRR10024160	SRA	PRJNA473142	Blood		After aneurysm rupture - acute	Homo sapiens	female	disease		423572705983806	120878605883578
423	SRR10024154	SRA	PRJNA473142	Blood		After aneurysm rupture - acute	Homo sapiens	male	disease		430597052098439	119820809097637
424	SRR10024161	SRA	PRJNA473142	Blood		After aneurysm rupture - acute	Homo sapiens	female	disease		483035674741922	125988085534525
425	SRR10024162	SRA	PRJNA473142	Blood		After aneurysm rupture - acute	Homo sapiens	female	disease		458074849176377	128159856273378
426	SRR10024163	SRA	PRJNA473142	Blood		After aneurysm rupture - acute	Homo sapiens	male	healthy		428169825009883	121428984074169
427	SRR10024165	SRA	PRJNA473142	Blood		After aneurysm rupture - acute	Homo sapiens	female	disease		424412594328373	128544768861619
428	SRR10024164	SRA	PRJNA473142	Blood		After aneurysm rupture - acute	Homo sapiens	female	disease		409845324630927	119370721543021
429	SRR10024166	SRA	PRJNA473142	Blood		After aneurysm rupture - acute	Homo sapiens	female	healthy		410936055940423	124416447968753
430	SRR10024168	SRA	PRJNA473142	Blood		After aneurysm rupture - acute	Homo sapiens	female	disease		547735352663456	130845244039952
431	SRR10024169	SRA	PRJNA473142	Blood		After aneurysm rupture - acute	Homo sapiens	male	disease		449697358099828	131950722556125
432	SRR10024170	SRA	PRJNA473142	Blood		After aneurysm rupture - acute	Homo sapiens	female	disease		448478262307787	126794493099535
433	SRR10024167	SRA	PRJNA473142	Blood		After aneurysm rupture - acute	Homo sapiens	female	disease		412763327972587	130014117131569
434	SRR10024172	SRA	PRJNA473142	Blood		After aneurysm rupture - acute	Homo sapiens	female	healthy		413093086982645	12153146652185
435	SRR10024173	SRA	PRJNA473142	Blood		After aneurysm rupture - acute	Homo sapiens	male	disease		410936055940423	13186179252231
436	SRR10024171	SRA	PRJNA473142	Blood		After aneurysm rupture - acute	Homo sapiens	female	disease		414567745519564	125077500507206
437	SRR10024174	SRA	PRJNA473142	Blood		After aneurysm rupture - acute	Homo sapiens	female	healthy		43110671022556	120664121457345
438	SRR10024175	SRA	PRJNA473142	Blood		After aneurysm rupture - acute	Homo sapiens	male	disease		418428029441938	119925808036455
439	SRR10024176	SRA	PRJNA473142	Blood		After aneurysm rupture - acute	Homo sapiens	female	disease		495559179175399	12941649215339
440	SRR10024177	SRA	PRJNA473142	Blood		After aneurysm rupture - acute	Homo sapiens	female	healthy		389141918684608	116698860161327
441	SRR10024178	SRA	PRJNA473142	Blood		After aneurysm rupture - acute	Homo sapiens	female	disease		476447355099267	137266620135922
442	SRR10024179	SRA	PRJNA473142	Blood		After aneurysm rupture - acute	Homo sapiens	female	healthy		471644223684332	126541862349333
443	SRR10024180	SRA	PRJNA473142	Blood		After aneurysm rupture - acute	Homo sapiens	female	disease		503957710306068	126656867763288
444	SRR10024181	SRA	PRJNA473142	Blood		After aneurysm rupture - acute	Homo sapiens	female	healthy		417951105027151	126846302900341
445	SRR10024182	SRA	PRJNA473142	Blood		After aneurysm rupture - acute	Homo sapiens	male	disease		446466826700344	124275485593615
446	SRR10024183	SRA	PRJNA473142	Blood		After aneurysm rupture - acute	Homo sapiens	female	healthy		464673869830785	131131088948949
447	SRR10024186	SRA	PRJNA473142	Blood		After aneurysm rupture - acute	Homo sapiens	female	disease		465477921695952	127269589046031
448	SRR10024185	SRA	PRJNA473142	Blood		After aneurysm rupture - acute	Homo sapiens	male	healthy		447313748777226	125334246433312
449	SRR10024187	SRA	PRJNA473142	Blood		After aneurysm rupture - acute	Homo sapiens	female	disease		495279947789994	122399206832374
450	SRR10024189	SRA	PRJNA473142	Blood		After aneurysm rupture - acute	Homo sapiens	female	disease		41407786557828	124537541953791
451	SRR10024184	SRA	PRJNA473142	Blood		After aneurysm rupture - acute	Homo sapiens	female	disease		458195375084882	125214630336528
452	SRR10024190	SRA	PRJNA473142	Blood		After aneurysm rupture - acute	Homo sapiens	male	healthy		386888427302877	106491393917474
453	SRR10024191	SRA	PRJNA473142	Blood		After aneurysm rupture - acute	Homo sapiens	male	disease		331469652565629	119481153220479
454	SRR10024188	SRA	PRJNA473142	Blood		After aneurysm rupture - acute	Homo sapiens	female	healthy		441818994794577	115428722640586
455	SRR10024192	SRA	PRJNA473142	Blood		After aneurysm rupture - acute	Homo sapiens	female	disease		464327899631198	115107987763626
456	SRR10024193	SRA	PRJNA473142	Blood		After aneurysm rupture - acute	Homo sapiens	female	disease		505006629830629	129639653427364
457	SRR10024196	SRA	PRJNA473142	Blood		After aneurysm rupture - acute	Homo sapiens	male	healthy		322187708107703	126850422131699
458	SRR10024197	SRA	PRJNA473142	Blood		After aneurysm rupture - acute	Homo sapiens	female	disease		446532151358055	123779615125771
459	SRR10024198	SRA	PRJNA473142	Blood		After aneurysm rupture - acute	Homo sapiens	female	disease		473552217729654	127285115321976
460	SRR10024195	SRA	PRJNA473142	Blood		After aneurysm rupture - acute	Homo sapiens	female	disease		442021289061078	126063890181468
461	SRR10024200	SRA	PRJNA473142	Blood		After aneurysm rupture - acute	Homo sapiens	female	disease		413257684267001	121654534889344
462	SRR10024194	SRA	PRJNA473142	Blood		After aneurysm rupture - acute	Homo sapiens	female	disease		475755668893945	127147477972439
463	SRR10024199	SRA	PRJNA473142	Blood		After aneurysm rupture - acute	Homo sapiens	male	healthy		357288966842058	120134483017762
464	SRR10024201	SRA	PRJNA473142	Blood		After aneurysm rupture - acute	Homo sapiens	male	healthy		498230913012977	124184745957145
465	SRR10024202	SRA	PRJNA473142	Blood		After aneurysm rupture - acute	Homo sapiens	female	disease		398093926608551	121621017535722
466	SRR10024204	SRA	PRJNA473142	Blood		After aneurysm rupture - acute	Homo sapiens	female	disease		486690797814317	123745912354512
467	SRR10024207	SRA	PRJNA473142	Blood		After aneurysm rupture - acute	Homo sapiens	female	healthy		404439411935845	125186826583378
468	SRR10024208	SRA	PRJNA473142	Blood		After aneurysm rupture - acute	Homo sapiens	female	disease		474523733212975	122175154943409
469	SRR10024206	SRA	PRJNA473142	Blood		After aneurysm rupture - acute	Homo sapiens	male	disease		432696871158789	130239050592468
470	SRR10024203	SRA	PRJNA473142	Blood		After aneurysm rupture - acute	Homo sapiens	female	disease		533842441478356	134250624448473
471	SRR10024205	SRA	PRJNA473142	Blood		After aneurysm rupture - acute	Homo sapiens	female	healthy		317791779219584	11549312996076
472	SRR10197184	SRA	PRJNA574645	Brain	endothelium		Homo sapiens				611374216604919	961072958653471
473	SRR10416495	SRA	PRJNA588168	Blood		Sporadic Creutzfeldt-Jakob	Homo sapiens	male			453605290024021	359693514238723
474	SRR10416496	SRA	PRJNA588168	Blood		Sporadic Creutzfeldt-Jakob	Homo sapiens	female	healthy		504614178164472	309423606984577
475	SRR10416497	SRA	PRJNA588168	Blood		Sporadic Creutzfeldt-Jakob	Homo sapiens	female	healthy		522419466397043	412598165385472
476	SRR10416498	SRA	PRJNA588168	Blood		Sporadic Creutzfeldt-Jakob	Homo sapiens	female	healthy		434695688937888	570071713282148
477	SRR10416499	SRA	PRJNA588168	Blood		Sporadic Creutzfeldt-Jakob	Homo sapiens	female	healthy		500764403087801	431614574229336
478	SRR10416500	SRA	PRJNA588168	Blood		Sporadic Creutzfeldt-Jakob	Homo sapiens	male	healthy		429498826769145	560821785302146
479	SRR10416501	SRA	PRJNA588168	Blood		Sporadic Creutzfeldt-Jakob	Homo sapiens	female	healthy		460584986719498	447378691161437
480	SRR10416502	SRA	PRJNA588168	Blood		Sporadic Creutzfeldt-Jakob	Homo sapiens	female	healthy		386591881455221	500180224263399
481	SRR10416505	SRA	PRJNA588168	Blood		Sporadic Creutzfeldt-Jakob	Homo sapiens	male	healthy		404264433740849	567496903062497
482	SRR10416506	SRA	PRJNA588168	Blood		Sporadic Creutzfeldt-Jakob	Homo sapiens	male	healthy		510055722078293	505311133645956
483	SRR10416507	SRA	PRJNA588168	Blood		Sporadic Creutzfeldt-Jakob	Homo sapiens	female	healthy		499909803370561	436246988875021
484	SRR10416508	SRA	PRJNA588168	Blood		Sporadic Creutzfeldt-Jakob	Homo sapiens	female	healthy		536211916672566	606953032516231
485	SRR10416503	SRA	PRJNA588168	Blood		Sporadic Creutzfeldt-Jakob	Homo sapiens	male	healthy		518308946064076	371699089440494
486	SRR10416510	SRA	PRJNA588168	Blood		Sporadic Creutzfeldt-Jakob	Homo sapiens	male	healthy		352356195605701	163226821549951
487	SRR10416504	SRA	PRJNA588168	Blood		Sporadic Creutzfeldt-Jakob	Homo sapiens	female	healthy		442492208821069	527500704749987
488	SRR10416511	SRA	PRJNA588168	Blood		Sporadic Creutzfeldt-Jakob	Homo sapiens	female			513216552547809	566362925881475
489	SRR10416512	SRA	PRJNA588168	Blood		Sporadic Creutzfeldt-Jakob	Homo sapiens	male	healthy		0	344625622988956
490	SRR10416513	SRA	PRJNA588168	Blood		Sporadic Creutzfeldt-Jakob	Homo sapiens	female	healthy		539609097039437	334198574722862
491	SRR10416514	SRA	PRJNA588168	Blood		Sporadic Creutzfeldt-Jakob	Homo sapiens	female	healthy		462993940943954	634589308568741
492	SRR10416516	SRA	PRJNA588168	Blood		Sporadic Creutzfeldt-Jakob	Homo sapiens	male	healthy		416027483140859	342894634476948
493	SRR10416517	SRA	PRJNA588168	Blood		Sporadic Creutzfeldt-Jakob	Homo sapiens	male	healthy		416510798514454	426603689399532
494	SRR10416515	SRA	PRJNA588168	Blood		Sporadic Creutzfeldt-Jakob	Homo sapiens	male	healthy		472574115650395	427724089833207
495	SRR10416518	SRA	PRJNA588168	Blood		Sporadic Creutzfeldt-Jakob	Homo sapiens	female	healthy		49217219470096	426228280642066
496	SRR10416519	SRA	PRJNA588168	Blood		Sporadic Creutzfeldt-Jakob	Homo sapiens	female	healthy		282781902461732	282781902461732
497	SRR10416509	SRA	PRJNA588168	Blood		Sporadic Creutzfeldt-Jakob	Homo sapiens	female	healthy		515461561132689	601390884549064
498	SRR10416520	SRA	PRJNA588168	Blood		Sporadic Creutzfeldt-Jakob	Homo sapiens	female	healthy		422804904788446	413422093976063
499	SRR10416521	SRA	PRJNA588168	Blood		Sporadic Creutzfeldt-Jakob	Homo sapiens	male	healthy		502812708231714	614689956034359
500	SRR10416522	SRA	PRJNA588168	Blood		Sporadic Creutzfeldt-Jakob	Homo sapiens	female	healthy		298550043030489	344360665147561
501	SRR10416523	SRA	PRJNA588168	Blood		Sporadic Creutzfeldt-Jakob	Homo sapiens	female	healthy		298732086592925	389336221076387
502	SRR10416526	SRA	PRJNA588168	Blood		Sporadic Creutzfeldt-Jakob	Homo sapiens	male	healthy		392504996472736	209423606984577
503	SRR10416527	SRA	PRJNA588168	Blood		Sporadic Creutzfeldt-Jakob	Homo sapiens	female	healthy		324031432933371	537677657188298
504	SRR10416528	SRA	PRJNA588168	Blood		Sporadic Creutzfeldt-Jakob	Homo sapiens	male	healthy		358976348698498	639763185410674
505	SRR10416524	SRA	PRJNA588168	Blood		Sporadic Creutzfeldt-Jakob	Homo sapiens	female	healthy		409592441999854	465248649491816
506	SRR10416529	SRA	PRJNA588168	Blood		Sporadic Creutzfeldt-Jakob	Homo sapiens	male	healthy		320945336562895	24594316186373
507	SRR10416525	SRA	PRJNA588168	Blood		Sporadic Creutzfeldt-Jakob	Homo sapiens	male	healthy		236457243229586	191456452349394
508	SRR10416530	SRA	PRJNA588168	Blood		Sporadic Creutzfeldt-Jakob	Homo sapiens	male	healthy		226303440583379	274631276642546
509	SRR10416531	SRA	PRJNA588168	Blood		Sporadic Creutzfeldt-Jakob	Homo sapiens	male	healthy		26959938131099	26959938131099
510	SRR10416532	SRA	PRJNA588168	Blood		Sporadic Creutzfeldt-Jakob	Homo sapiens	male	healthy		182781902461732	509634619899318
511	SRR10416533	SRA	PRJNA588168	Blood		Sporadic Creutzfeldt-Jakob	Homo sapiens	female	healthy		3854993016757	295046841415012
512	SRR10416535	SRA	PRJNA588168	Blood		Sporadic Creutzfeldt-Jakob	Homo sapiens	female	healthy		235614381022528	400898878322726
513	SRR10416536	SRA	PRJNA588168	Blood		Sporadic Creutzfeldt-Jakob	Homo sapiens	female	healthy		195233356636969	0
514	SRR10416538	SRA	PRJNA588168	Blood		Sporadic Creutzfeldt-Jakob	Homo sapiens	female	healthy		301613970265525	290689059560852
515	SRR10416534	SRA	PRJNA588168	Blood		Sporadic Creutzfeldt-Jakob	Homo sapiens	female	healthy		281147103052984	0
516	SRR10416539	SRA	PRJNA588168	Blood		Sporadic Creutzfeldt-Jakob	Homo sapiens	female	healthy		133913738491959	596301164759943
517	SRR10416541	SRA	PRJNA588168	Blood		Sporadic Creutzfeldt-Jakob	Homo sapiens	male	healthy		307553263116736	223878685958712
518	SRR10416537	SRA	PRJNA588168	Blood		Sporadic Creutzfeldt-Jakob	Homo sapiens	female	healthy		197452931248388	429130885982897
519	SRR10416542	SRA	PRJNA588168	Blood		Sporadic Creutzfeldt-Jakob	Homo sapiens	female	healthy		342492208821069	0
520	SRR10416543	SRA	PRJNA588168	Blood		Sporadic Creutzfeldt-Jakob	Homo sapiens	female	healthy		494860084749336	41243281350022
521	SRR10416544	SRA	PRJNA588168	Blood		Sporadic Creutzfeldt-Jakob	Homo sapiens	male	healthy		331034012061215	622052343641151
522	SRR10416545	SRA	PRJNA588168	Blood		Sporadic Creutzfeldt-Jakob	Homo sapiens	female	disease		298185265328974	236176835941915
523	SRR10416547	SRA	PRJNA588168	Blood		Sporadic Creutzfeldt-Jakob	Homo sapiens	female	disease		28094144442359	232481060342048
524	SRR10416546	SRA	PRJNA588168	Blood		Sporadic Creutzfeldt-Jakob	Homo sapiens	male	disease		355704241526372	280529245560071
525	SRR10416549	SRA	PRJNA588168	Blood		Sporadic Creutzfeldt-Jakob	Homo sapiens	female	disease		379285535236249	593121027480393
526	SRR10416540	SRA	PRJNA588168	Blood		Sporadic Creutzfeldt-Jakob	Homo sapiens	female	healthy		282171021503467	201077983875324
527	SRR10416548	SRA	PRJNA588168	Blood		Sporadic Creutzfeldt-Jakob	Homo sapiens	female	disease		246988597627446	481813476081085
528	SRR10416550	SRA	PRJNA588168	Blood		Sporadic Creutzfeldt-Jakob	Homo sapiens	female	disease		338818953715608	522110372536788
529	SRR10416551	SRA	PRJNA588168	Blood		Sporadic Creutzfeldt-Jakob	Homo sapiens	male	disease		336737106564853	250080205305716
530	SRR10416553	SRA	PRJNA588168	Blood		Sporadic Creutzfeldt-Jakob	Homo sapiens	female	disease		292219784839637	157046293102604
531	SRR10416554	SRA	PRJNA588168	Blood		Sporadic Creutzfeldt-Jakob	Homo sapiens	male	disease		351349074558812	419927972133662
532	SRR10416555	SRA	PRJNA588168	Blood		Sporadic Creutzfeldt-Jakob	Homo sapiens	female	disease		343295940727611	256071495447448
533	SRR10416556	SRA	PRJNA588168	Blood		Sporadic Creutzfeldt-Jakob	Homo sapiens	male	disease		322804904788446	376128527336162
534	SRR10416558	SRA	PRJNA588168	Blood		Sporadic Creutzfeldt-Jakob	Homo sapiens	female	disease		265535182861255	301077983875324
535	SRR10416560	SRA	PRJNA588168	Blood		Sporadic Creutzfeldt-Jakob	Homo sapiens	male	disease		427127625917593	675835648293992
536	SRR10416562	SRA	PRJNA588168	Blood		Sporadic Creutzfeldt-Jakob	Homo sapiens	female	disease		336876834909033	285199883711245
537	SRR10416561	SRA	PRJNA588168	Blood		Sporadic Creutzfeldt-Jakob	Homo sapiens	male	disease		407724299893246	447053686509258
538	SRR10416557	SRA	PRJNA588168	Blood		Sporadic Creutzfeldt-Jakob	Homo sapiens	female	disease		287381319835909	189141918684608
539	SRR10416564	SRA	PRJNA588168	Blood		Sporadic Creutzfeldt-Jakob	Homo sapiens	male	disease		250842865253186	285798099512757
540	SRR10416559	SRA	PRJNA588168	Blood		Sporadic Creutzfeldt-Jakob	Homo sapiens	female	disease		343295940727611	375274859140713
541	SRR10416565	SRA	PRJNA588168	Blood		Sporadic Creutzfeldt-Jakob	Homo sapiens	male	disease		377294133783134	126903314645524
542	SRR10416566	SRA	PRJNA588168	Blood		Sporadic Creutzfeldt-Jakob	Homo sapiens	male	disease		144890095114513	241413553298445
543	SRR10416563	SRA	PRJNA588168	Blood		Sporadic Creutzfeldt-Jakob	Homo sapiens	male	disease		243829285157915	243829285157915
544	SRR10416567	SRA	PRJNA588168	Blood		Sporadic Creutzfeldt-Jakob	Homo sapiens	female	disease		472301239639237	579779120047889
545	SRR10416568	SRA	PRJNA588168	Blood		Sporadic Creutzfeldt-Jakob	Homo sapiens	female	disease		16507645591169	545450493755737
546	SRR10416574	SRA	PRJNA588168	Blood		Sporadic Creutzfeldt-Jakob	Homo sapiens	female	disease		333913738491959	333913738491959
547	SRR10416573	SRA	PRJNA588168	Blood		Sporadic Creutzfeldt-Jakob	Homo sapiens	female	disease		296716860753263	37311832415722
548	SRR10416570	SRA	PRJNA588168	Blood		Sporadic Creutzfeldt-Jakob	Homo sapiens	male	disease		472846476509253	40071955014042
549	SRR10416571	SRA	PRJNA588168	Blood		Sporadic Creutzfeldt-Jakob	Homo sapiens	female	disease		1799087306074	461882595258744
550	SRR10416569	SRA	PRJNA588168	Blood		Sporadic Creutzfeldt-Jakob	Homo sapiens	male	disease		34541758931858	285199883711245
551	SRR10416575	SRA	PRJNA588168	Blood		Sporadic Creutzfeldt-Jakob	Homo sapiens	male	disease		309423606984577	181147103052984
552	SRR10416572	SRA	PRJNA588168	Blood		Sporadic Creutzfeldt-Jakob	Homo sapiens	female	disease		434269695998193	628872767951457
553	SRR10416577	SRA	PRJNA588168	Blood		Sporadic Creutzfeldt-Jakob	Homo sapiens	male	disease		24541758931858	461588707391606
554	SRR10416578	SRA	PRJNA588168	Blood		Sporadic Creutzfeldt-Jakob	Homo sapiens	female	disease		407382023329167	355704241526372
555	SRR10416579	SRA	PRJNA588168	Blood		Sporadic Creutzfeldt-Jakob	Homo sapiens	female	disease		118269229751619	363807383718072
556	SRR10416582	SRA	PRJNA588168	Blood		Sporadic Creutzfeldt-Jakob	Homo sapiens	male	disease		237016428054021	414404636961671
557	SRR10416581	SRA	PRJNA588168	Blood		Sporadic Creutzfeldt-Jakob	Homo sapiens	female	disease		213750352374994	213750352374994
558	SRR10416576	SRA	PRJNA588168	Blood		Sporadic Creutzfeldt-Jakob	Homo sapiens	female	disease		328243980500639	242223300068305
559	SRR10416580	SRA	PRJNA588168	Blood		Sporadic Creutzfeldt-Jakob	Homo sapiens	female	disease		366562016406638	425247621413522
560	SRR10416583	SRA	PRJNA588168	Blood		Sporadic Creutzfeldt-Jakob	Homo sapiens	male	disease		391934008244201	251349074558812
561	SRR10416584	SRA	PRJNA588168	Blood		Sporadic Creutzfeldt-Jakob	Homo sapiens	female	disease		294860084749336	502945288578697
562	SRR10416585	SRA	PRJNA588168	Blood		Sporadic Creutzfeldt-Jakob	Homo sapiens	male	disease		23305584000308	10071955014042
563	SRR10416588	SRA	PRJNA588168	Blood		Sporadic Creutzfeldt-Jakob	Homo sapiens	male	disease		260644222813161	429792505250381
564	SRR10416586	SRA	PRJNA588168	Blood		Sporadic Creutzfeldt-Jakob	Homo sapiens	female	disease		191838623444635	335895882583233
565	SRR10416589	SRA	PRJNA588168	Blood		Sporadic Creutzfeldt-Jakob	Homo sapiens	female	disease		276765479823735	129278174922785
566	SRR10416590	SRA	PRJNA588168	Blood		Sporadic Creutzfeldt-Jakob	Homo sapiens	female	disease		263923216324928	427127625917593
567	SRR10416587	SRA	PRJNA588168	Blood		Sporadic Creutzfeldt-Jakob	Homo sapiens	female	disease		194860084749336	128095631383106
568	SRR10416591	SRA	PRJNA588168	Blood		Sporadic Creutzfeldt-Jakob	Homo sapiens	male	disease		0	30686708106651
569	SRR10416594	SRA	PRJNA588168	Blood		Sporadic Creutzfeldt-Jakob	Homo sapiens	female	disease		181147103052984	286195536414487
570	SRR10416592	SRA	PRJNA588168	Blood		Sporadic Creutzfeldt-Jakob	Homo sapiens	female	disease		55341861390901	543462822763672
571	SRR10416595	SRA	PRJNA588168	Blood		Sporadic Creutzfeldt-Jakob	Homo sapiens	male	disease		344890095114513	511852584893567
572	SRR10416593	SRA	PRJNA588168	Blood		Sporadic Creutzfeldt-Jakob	Homo sapiens	male	disease		198913900736823	131034012061215
573	SRR10416596	SRA	PRJNA588168	Blood		Sporadic Creutzfeldt-Jakob	Homo sapiens	male	disease		260880924267552	0
574	SRR10416598	SRA	PRJNA588168	Blood		Sporadic Creutzfeldt-Jakob	Homo sapiens	male	disease		275702324650746	19560566524124
575	SRR10416600	SRA	PRJNA588168	Blood		Sporadic Creutzfeldt-Jakob	Homo sapiens	male	disease		286789646399265	136176835941915
576	SRR10416601	SRA	PRJNA588168	Blood		Sporadic Creutzfeldt-Jakob	Homo sapiens	male	disease		39560566524124	465535182861255
577	SRR10416597	SRA	PRJNA588168	Blood		Sporadic Creutzfeldt-Jakob	Homo sapiens	female	disease		418428029441938	326153081524341
578	SRR10416599	SRA	PRJNA588168	Blood		Sporadic Creutzfeldt-Jakob	Homo sapiens	female	disease		483642913116165	273984810269933
579	SRR1270153	SRA	PRJNA246200	Brain			Homo sapiens				214124805352847	978610623277419
580	SRR1510096	SRA	PRJNA254972	Brain	superior frontal gyrus	Autism	Homo sapiens	male	disease		253106949272595	633449676839042
581	SRR1510100	SRA	PRJNA254972	Brain	superior frontal gyrus	Autism	Homo sapiens	male	healthy		237851162325373	338543103719352
582	SRR1510105	SRA	PRJNA254972	Brain	superior frontal gyrus	Autism	Homo sapiens	female	healthy		24276061727819	613093086982645
583	SRR1510102	SRA	PRJNA254972	Brain	superior frontal gyrus	Autism	Homo sapiens	male	healthy		244360665147561	58592241619782
584	SRR1510085	SRA	PRJNA254972	Brain	superior frontal gyrus	Autism	Homo sapiens	male	disease		282781902461732	592742242873987
585	SRR1510101	SRA	PRJNA254972	Brain	superior frontal gyrus	Autism	Homo sapiens	male	healthy		310768786931437	608151006812092
586	SRR1510113	SRA	PRJNA254972	Brain	superior frontal gyrus	Autism	Homo sapiens	male	healthy		30036022366802	675915583380027
587	SRR1510121	SRA	PRJNA254972	Brain	superior frontal gyrus	Autism	Homo sapiens	male	healthy		225096157353322	613504228623365
588	SRR1635905	SRA	PRJNA265132	Heart			Homo sapiens				0	750072239675916
589	SRR1759212	SRA	PRJNA272617	Brain	prefrontal cortex	Huntington disease	Homo sapiens		healthy		186393845042397	609697863637054
590	SRR1759213	SRA	PRJNA272617	Brain	prefrontal cortex	Huntington disease	Homo sapiens		healthy		193357263826102	731088539118528
591	SRR1759214	SRA	PRJNA272617	Brain	prefrontal cortex	Huntington disease	Homo sapiens		healthy		178240856492737	71056990276588
592	SRR1759218	SRA	PRJNA272617	Brain	prefrontal cortex	Huntington disease	Homo sapiens		healthy		21243281350022	768776058407035
593	SRR1759215	SRA	PRJNA272617	Brain	prefrontal cortex	Huntington disease	Homo sapiens		healthy		190303827011291	748349335128439
594	SRR1759216	SRA	PRJNA272617	Brain	prefrontal cortex	Huntington disease	Homo sapiens		healthy		201792190799726	666505161428921
595	SRR1759226	SRA	PRJNA272617	Brain	prefrontal cortex	Huntington disease	Homo sapiens		healthy		315055967657538	565449282588346
596	SRR1759219	SRA	PRJNA272617	Brain	prefrontal cortex	Huntington disease	Homo sapiens		healthy		197085365434048	690062533253607
597	SRR1759222	SRA	PRJNA272617	Brain	prefrontal cortex	Huntington disease	Homo sapiens		healthy		277399632511117	59481335778404
598	SRR1759232	SRA	PRJNA272617	Brain	prefrontal cortex	Huntington disease	Homo sapiens		healthy		18073549220576	576950729143624
599	SRR1759220	SRA	PRJNA272617	Brain	prefrontal cortex	Huntington disease	Homo sapiens		healthy		209761079662642	689530262133331
600	SRR1759237	SRA	PRJNA272617	Brain	prefrontal cortex	Huntington disease	Homo sapiens		healthy		229572302453997	624944534108584
601	SRR1759238	SRA	PRJNA272617	Brain	prefrontal cortex	Huntington disease	Homo sapiens		healthy		120789285164133	583111719461642
602	SRR1759244	SRA	PRJNA272617	Brain	prefrontal cortex	Huntington disease	Homo sapiens		healthy		20703893278914	772717169211039
603	SRR1759246	SRA	PRJNA272617	Brain	prefrontal cortex	Huntington disease	Homo sapiens		healthy		25033487351675	560644222813161
604	SRR1759231	SRA	PRJNA272617	Brain	prefrontal cortex	Huntington disease	Homo sapiens		healthy		234766565630097	59126498648972
605	SRR1759250	SRA	PRJNA272617	Brain	prefrontal cortex	Huntington disease	Homo sapiens		disease		25385381636298	684247606299394
606	SRR1759256	SRA	PRJNA272617	Brain	prefrontal cortex	Huntington disease	Homo sapiens		disease		162293035092018	6309067020588
607	SRR1759259	SRA	PRJNA272617	Brain	prefrontal cortex	Huntington disease	Homo sapiens		disease		199638874644762	62228431931073
608	SRR1759263	SRA	PRJNA272617	Brain	prefrontal cortex	Huntington disease	Homo sapiens		disease		238404980679516	598936611402606
609	SRR1759264	SRA	PRJNA272617	Brain	prefrontal cortex	Huntington disease	Homo sapiens		disease		244095219802964	607895134139482
610	SRR1759267	SRA	PRJNA272617	Brain	prefrontal cortex	Huntington disease	Homo sapiens		disease		217951105027151	54369613378336
611	SRR1759255	SRA	PRJNA272617	Brain	prefrontal cortex	Huntington disease	Homo sapiens		disease		238404980679516	579441586635011
612	SRR1759268	SRA	PRJNA272617	Brain	prefrontal cortex	Huntington disease	Homo sapiens		disease		217312743348066	55978290978269
613	SRR1759270	SRA	PRJNA272617	Brain	prefrontal cortex	Huntington disease	Homo sapiens		disease		190303827011291	644211412241923
614	SRR1759249	SRA	PRJNA272617	Brain	prefrontal cortex	Huntington disease	Homo sapiens		disease		210768786931437	642475416700455
615	SRR1759272	SRA	PRJNA272617	Brain	prefrontal cortex	Huntington disease	Homo sapiens		disease		28094144442359	560021027442009
616	SRR1759269	SRA	PRJNA272617	Brain	prefrontal cortex	Huntington disease	Homo sapiens		disease		232192809488736	597223312380739
617	SRR1759271	SRA	PRJNA272617	Brain	prefrontal cortex	Huntington disease	Homo sapiens		disease		219534759832222	577531397525381
618	SRR1759273	SRA	PRJNA272617	Brain	prefrontal cortex	Huntington disease	Homo sapiens		disease		279701297783614	635508676166836
619	SRR1949840	SRA	PRJNA280077	Blood			Homo sapiens	female			277820857639809	234198574722862
620	SRR1949839	SRA	PRJNA280077	Blood			Homo sapiens	female			272027846523333	532660925100527
621	SRR1949841	SRA	PRJNA280077	Blood			Homo sapiens	female			28972404255748	53212065669699
622	SRR1949844	SRA	PRJNA280077	Blood			Homo sapiens	female			51811025507538	482171021503467
623	SRR1949842	SRA	PRJNA280077	Blood			Homo sapiens	female			242223300068305	587085786436376
624	SRR1949845	SRA	PRJNA280077	Blood			Homo sapiens	female			439643353125099	442492208821069
625	SRR1949846	SRA	PRJNA280077	Blood			Homo sapiens	female			464673869830785	543229133824778
626	SRR1949848	SRA	PRJNA280077	Blood			Homo sapiens	female			245680614923047	425701061820602
627	SRR1949849	SRA	PRJNA280077	Blood			Homo sapiens	female			214730669878029	5122258567812
628	SRR1949847	SRA	PRJNA280077	Blood			Homo sapiens	female			319849415363908	419219416528334
629	SRR1949850	SRA	PRJNA280077	Blood			Homo sapiens	female			323419472295381	751159454153741
630	SRR1949851	SRA	PRJNA280077	Blood			Homo sapiens	female			118269229751619	221412480535285
631	SRR1949852	SRA	PRJNA280077	Blood			Homo sapiens	female			292789645372882	528243980500639
632	SRR1949854	SRA	PRJNA280077	Blood			Homo sapiens	female			248800077083407	467638025546692
633	SRR1949843	SRA	PRJNA280077	Blood			Homo sapiens	female			260169651648096	432409051603798
634	SRR1949853	SRA	PRJNA280077	Blood			Homo sapiens	female			226603689399532	448864353985378
635	SRR1949855	SRA	PRJNA280077	Blood			Homo sapiens	female			283390207666916	392599941855622
636	SRR1949856	SRA	PRJNA280077	Blood			Homo sapiens	female			790772037862	451664555778096
637	SRR1949857	SRA	PRJNA280077	Blood			Homo sapiens	female			178240856492737	623783136909528
638	SRR1949858	SRA	PRJNA280077	Blood			Homo sapiens	male			437851162325373	580967167790706
639	SRR1949860	SRA	PRJNA280077	Blood			Homo sapiens	male			354349588342577	643529521564717
640	SRR1949861	SRA	PRJNA280077	Blood			Homo sapiens	male			155090066464752	250080205305716
641	SRR1949863	SRA	PRJNA280077	Blood			Homo sapiens	male			790772037862	474416109557041
642	SRR1949859	SRA	PRJNA280077	Blood			Homo sapiens	male			367371065648529	491025296279928
643	SRR1949862	SRA	PRJNA280077	Blood			Homo sapiens	male			179493566280354	425625587320273
644	SRR1949865	SRA	PRJNA280077	Blood			Homo sapiens	male			195233356636969	742508998987406
645	SRR1949866	SRA	PRJNA280077	Blood			Homo sapiens	male			143829285157915	433413917883824
646	SRR1949867	SRA	PRJNA280077	Blood			Homo sapiens	male			152606881166759	623054888663476
647	SRR1949868	SRA	PRJNA280077	Blood			Homo sapiens	male			284398384404833	66979405826171
648	SRR1949864	SRA	PRJNA280077	Blood			Homo sapiens	male			243562859405209	740667271575583
649	SRR2294820	SRA	PRJNA294929	Brain	corpus callosum		Homo sapiens	male			335895882583233	669139457853808
650	SRR2289625	SRA	PRJNA294929	Brain	frontal cortex		Homo sapiens	male			251601514700366	621101219348551
651	SRR2353417	SRA	PRJNA295431	Brain	prefrontal cortex	Parkinson disease	Homo sapiens		disease		171808758396052	680683958179819
652	SRR2353418	SRA	PRJNA295431	Brain	prefrontal cortex	Parkinson disease	Homo sapiens		disease		228095631383106	649281457256712
653	SRR2353422	SRA	PRJNA295431	Brain	prefrontal cortex	Parkinson disease	Homo sapiens		disease		16959938131099	664154602908752
654	SRR2353421	SRA	PRJNA295431	Brain	prefrontal cortex	Parkinson disease	Homo sapiens		disease		203913839390696	681198471935167
655	SRR2353420	SRA	PRJNA295431	Brain	prefrontal cortex	Parkinson disease	Homo sapiens		disease		201077983875324	682247523230804
656	SRR2353423	SRA	PRJNA295431	Brain	prefrontal cortex	Parkinson disease	Homo sapiens		disease		24276061727819	706177619758669
657	SRR2353424	SRA	PRJNA295431	Brain	prefrontal cortex	Parkinson disease	Homo sapiens		disease		222958792274065	710527997456141
658	SRR2353427	SRA	PRJNA295431	Brain	prefrontal cortex	Parkinson disease	Homo sapiens		disease		134482849699744	669974594797101
659	SRR2353435	SRA	PRJNA295431	Brain	prefrontal cortex	Parkinson disease	Homo sapiens		disease		256803210477128	675928901589507
660	SRR2353437	SRA	PRJNA295431	Brain	prefrontal cortex	Parkinson disease	Homo sapiens		disease		223572705983806	778528898070402
661	SRR2353426	SRA	PRJNA295431	Brain	prefrontal cortex	Parkinson disease	Homo sapiens		disease		219219416528334	688276530647313
662	SRR2353431	SRA	PRJNA295431	Brain	prefrontal cortex	Parkinson disease	Homo sapiens		disease		149569516262407	668551972150409
663	SRR2353440	SRA	PRJNA295431	Brain	prefrontal cortex	Parkinson disease	Homo sapiens		disease		220163386116965	673294750833941
664	SRR2353438	SRA	PRJNA295431	Brain	prefrontal cortex	Parkinson disease	Homo sapiens		disease		232481060342048	616430358309365
665	SRR2353445	SRA	PRJNA295431	Brain	prefrontal cortex	Parkinson disease	Homo sapiens		disease		257288966842058	697991101378556
666	SRR2353419	SRA	PRJNA295431	Brain	prefrontal cortex	Parkinson disease	Homo sapiens		disease		182781902461732	703232128705788
667	SRR2558593	SRA	PRJNA297769	Blood			Homo sapiens	male			336876834909033	124183059223348
668	SRR2558669	SRA	PRJNA297769	Blood			Homo sapiens	female			492884403671257	131040089756557
669	SRR2558589	SRA	PRJNA297769	Blood			Homo sapiens	female			396532254836725	125282782807496
670	SRR3313339	SRA	PRJNA316852	Parathyroid gland			Homo sapiens				0	824897119146416
671	SRR3313340	SRA	PRJNA316852	Parathyroid gland			Homo sapiens				14541758931858	816455500691766
672	SRR3623371	SRA	PRJNA324354	Blood		Pneumonia	Homo sapiens		disease		255336050333533	114825407662377
673	SRR3623372	SRA	PRJNA324354	Blood		Pneumonia	Homo sapiens		disease		26959938131099	121997796842242
674	SRR3623368	SRA	PRJNA324354	Blood		Pneumonia	Homo sapiens		disease		234482849699744	119176741634074
675	SRR3623373	SRA	PRJNA324354	Blood		Pneumonia	Homo sapiens		disease		250080205305716	113342453474875
676	SRR3623376	SRA	PRJNA324354	Blood		Pneumonia	Homo sapiens		healthy		122032995487956	116342665342034
677	SRR4787084	SRA	PRJNA350292	Brain			Homo sapiens				0	763423022583057
678	SRR4787085	SRA	PRJNA350292	Brain			Homo sapiens				0	491981677005279
679	SRR4787086	SRA	PRJNA350292	Brain			Homo sapiens				225096157353322	802441941959719
680	SRR4787088	SRA	PRJNA350292	Brain			Homo sapiens				0	890836259559053
681	SRR4787087	SRA	PRJNA350292	Brain			Homo sapiens				183995958748953	808815219989215
682	SRR4787089	SRA	PRJNA350292	Brain			Homo sapiens				0	92123018240715
683	SRR4787090	SRA	PRJNA350292	Brain			Homo sapiens				0	895855271543101
684	SRR4787091	SRA	PRJNA350292	Brain			Homo sapiens				0	904837788441452
685	SRR4787092	SRA	PRJNA350292	Brain			Homo sapiens				182781902461732	887325953417866
686	SRR4787093	SRA	PRJNA350292	Brain			Homo sapiens				223878685958712	904946740985307
687	SRR4787097	SRA	PRJNA350292	Brain			Homo sapiens				221412480535285	663836350589786
688	SRR4787096	SRA	PRJNA350292	Brain			Homo sapiens				209085343045111	749801146242604
689	SRR4787098	SRA	PRJNA350292	Brain			Homo sapiens				248284828306847	656803210477128
690	SRR4787099	SRA	PRJNA350292	Brain			Homo sapiens				316027483140859	678476569631639
691	SRR4787101	SRA	PRJNA350292	Brain			Homo sapiens				262058641045188	822602678036657
692	SRR4787100	SRA	PRJNA350292	Brain			Homo sapiens				272246602447109	837282153924377
693	SRR4787102	SRA	PRJNA350292	Brain			Homo sapiens				285798099512757	823016457788425
694	SRR4787103	SRA	PRJNA350292	Brain			Homo sapiens				263923216324928	854913006140292
695	SRR4787107	SRA	PRJNA350292	Brain			Homo sapiens				340871186102943	480838505065609
696	SRR4787108	SRA	PRJNA350292	Brain			Homo sapiens				479233480570669	459991284218713
697	SRR4787104	SRA	PRJNA350292	Brain			Homo sapiens				256071495447448	86006563078263
698	SRR4787120	SRA	PRJNA350292	Brain			Homo sapiens				181557542886257	794057788347911
699	SRR4787095	SRA	PRJNA350292	Brain			Homo sapiens				234482849699744	744368952449979
700	SRR4787110	SRA	PRJNA350292	Brain			Homo sapiens				392409988564074	482731094394967
701	SRR4787121	SRA	PRJNA350292	Brain			Homo sapiens				164154602908752	625757641795478
702	SRR4787123	SRA	PRJNA350292	Brain			Homo sapiens				166448284036468	661662235502921
703	SRR4787122	SRA	PRJNA350292	Brain			Homo sapiens				257773093149008	64797802640291
704	SRR4787133	SRA	PRJNA350292	Brain			Homo sapiens				238956681176273	601390884549064
705	SRR4787135	SRA	PRJNA350292	Brain			Homo sapiens				233342373372519	874200621086674
706	SRR4787136	SRA	PRJNA350292	Brain			Homo sapiens				313914201914569	747621965072303
707	SRR4787132	SRA	PRJNA350292	Brain			Homo sapiens				205658352836637	577610398807316
708	SRR4787139	SRA	PRJNA350292	Brain			Homo sapiens				210433665981474	704461269295798
709	SRR4787138	SRA	PRJNA350292	Brain			Homo sapiens				211103131238874	665162578392064
710	SRR4787142	SRA	PRJNA350292	Brain			Homo sapiens				174416109557041	803507399737762
711	SRR4787140	SRA	PRJNA350292	Brain			Homo sapiens				287578006306849	78591620290709
712	SRR4787143	SRA	PRJNA350292	Brain			Homo sapiens				190303827011291	783926678650489
713	SRR5029879	SRA	PRJNA354349	Blood		T-cell acute lymphoblastic leukaemia	Homo sapiens		disease		528206907519813	442021289061078
714	SRR5029885	SRA	PRJNA354349	Blood		T-cell acute lymphoblastic leukaemia	Homo sapiens		disease		465878273401283	426228280642066
715	SRR5029881	SRA	PRJNA354349	Blood		T-cell acute lymphoblastic leukaemia	Homo sapiens		disease		401524777369894	401524777369894
716	SRR5029883	SRA	PRJNA354349	Blood		T-cell acute lymphoblastic leukaemia	Homo sapiens		disease		549857001254426	397636363573276
717	SRR5029886	SRA	PRJNA354349	Blood		T-cell acute lymphoblastic leukaemia	Homo sapiens		disease		751206882625186	33743439890385
718	SRR5029887	SRA	PRJNA354349	Blood		T-cell acute lymphoblastic leukaemia	Homo sapiens		disease		745655976633501	344228003525258
719	SRR5029888	SRA	PRJNA354349	Blood		T-cell acute lymphoblastic leukaemia	Homo sapiens		disease		755834417569254	258496250072116
720	SRR5029890	SRA	PRJNA354349	Blood		T-cell acute lymphoblastic leukaemia	Homo sapiens		disease		761551929278349	219849415363908
721	SRR5029893	SRA	PRJNA354349	Blood		T-cell acute lymphoblastic leukaemia	Homo sapiens		disease		741100245961735	339643353125099
722	SRR5029892	SRA	PRJNA354349	Blood		T-cell acute lymphoblastic leukaemia	Homo sapiens		disease		727248982393942	34369613378336
723	SRR5029891	SRA	PRJNA354349	Blood		T-cell acute lymphoblastic leukaemia	Homo sapiens		disease		73450947178269	355090066464752
724	SRR5029895	SRA	PRJNA354349	Blood		T-cell acute lymphoblastic leukaemia	Homo sapiens		disease		686034209697478	41554254317472
725	SRR5029897	SRA	PRJNA354349	Blood		T-cell acute lymphoblastic leukaemia	Homo sapiens		disease		667086865483731	421334728173344
726	SRR5029889	SRA	PRJNA354349	Blood		T-cell acute lymphoblastic leukaemia	Homo sapiens		disease		754496443278924	328835856219366
727	SRR5029899	SRA	PRJNA354349	Blood		T-cell acute lymphoblastic leukaemia	Homo sapiens		disease		666377155748241	378240856492737
728	SRR5029902	SRA	PRJNA354349	Blood		T-cell acute lymphoblastic leukaemia	Homo sapiens		disease		567355642399014	494953493301701
729	SRR5029905	SRA	PRJNA354349	Blood		T-cell acute lymphoblastic leukaemia	Homo sapiens		disease		576155123244448	383895176695194
730	SRR5029904	SRA	PRJNA354349	Blood		T-cell acute lymphoblastic leukaemia	Homo sapiens		disease		572273923629671	44594316186373
731	SRR5029906	SRA	PRJNA354349	Blood		T-cell acute lymphoblastic leukaemia	Homo sapiens		disease		559544398458948	485847839042327
732	SRR5029901	SRA	PRJNA354349	Blood		T-cell acute lymphoblastic leukaemia	Homo sapiens		disease		658225490835766	315380533607904
733	SRR5029908	SRA	PRJNA354349	Blood		T-cell acute lymphoblastic leukaemia	Homo sapiens		disease		552199295640167	518070484019556
734	SRR5029903	SRA	PRJNA354349	Blood		T-cell acute lymphoblastic leukaemia	Homo sapiens		disease		493404464711225	493404464711225
735	SRR5029913	SRA	PRJNA354349	Blood		T-cell acute lymphoblastic leukaemia	Homo sapiens		disease		647037417041625	247248777146274
736	SRR5029907	SRA	PRJNA354349	Blood		T-cell acute lymphoblastic leukaemia	Homo sapiens		disease		592884403671257	448542682717024
737	SRR5029911	SRA	PRJNA354349	Blood		T-cell acute lymphoblastic leukaemia	Homo sapiens		disease		629425313644451	209423606984577
738	SRR5029915	SRA	PRJNA354349	Blood		T-cell acute lymphoblastic leukaemia	Homo sapiens		disease		672696741670603	312598165385472
739	SRR5029919	SRA	PRJNA354349	Blood		T-cell acute lymphoblastic leukaemia	Homo sapiens		disease		506307144984268	318745105402733
740	SRR5029909	SRA	PRJNA354349	Blood		T-cell acute lymphoblastic leukaemia	Homo sapiens		disease		616771919860107	422650852980868
741	SRR5029918	SRA	PRJNA354349	Blood		T-cell acute lymphoblastic leukaemia	Homo sapiens		disease		485996954822103	182781902461732
742	SRR5029917	SRA	PRJNA354349	Blood		T-cell acute lymphoblastic leukaemia	Homo sapiens		disease		634287470840092	246466826700344
743	SRR5029920	SRA	PRJNA354349	Blood		T-cell acute lymphoblastic leukaemia	Homo sapiens		disease		493781516880342	188752527074159
744	SRR5029922	SRA	PRJNA354349	Blood		T-cell acute lymphoblastic leukaemia	Homo sapiens		disease		494626298433245	262993940943954
745	SRR5029925	SRA	PRJNA354349	Blood		T-cell acute lymphoblastic leukaemia	Homo sapiens		disease		521451341008002	270708299177171
746	SRR5029921	SRA	PRJNA354349	Blood		T-cell acute lymphoblastic leukaemia	Homo sapiens		disease		516751850373522	2799087306074
747	SRR5029923	SRA	PRJNA354349	Blood		T-cell acute lymphoblastic leukaemia	Homo sapiens		disease		531686980506433	265992455840238
748	SRR5029924	SRA	PRJNA354349	Blood		T-cell acute lymphoblastic leukaemia	Homo sapiens		disease		491408609701272	336176835941915
749	SRR5029926	SRA	PRJNA354349	Blood		T-cell acute lymphoblastic leukaemia	Homo sapiens		disease		682425869660337	331179371775365
750	SRR5029928	SRA	PRJNA354349	Blood		T-cell acute lymphoblastic leukaemia	Homo sapiens		disease		656909609526214	411603199344711
751	SRR5029929	SRA	PRJNA354349	Blood		T-cell acute lymphoblastic leukaemia	Homo sapiens		disease		665978187976498	357410150808939
752	SRR5029933	SRA	PRJNA354349	Blood		T-cell acute lymphoblastic leukaemia	Homo sapiens		disease		65909612413426	331759350462347
753	SRR5029930	SRA	PRJNA354349	Blood		T-cell acute lymphoblastic leukaemia	Homo sapiens		disease		666391384211598	334056226902641
754	SRR5029931	SRA	PRJNA354349	Blood		T-cell acute lymphoblastic leukaemia	Homo sapiens		disease		680348537559595	363691458035588
755	SRR5029932	SRA	PRJNA354349	Blood		T-cell acute lymphoblastic leukaemia	Homo sapiens		disease		664342331632819	29429835981871
756	SRR5029927	SRA	PRJNA354349	Blood		T-cell acute lymphoblastic leukaemia	Homo sapiens		disease		65298209465287	390977310414164
757	SRR5029959	SRA	PRJNA354349	Blood		T-cell acute lymphoblastic leukaemia	Homo sapiens		disease		761757766057954	296162332828694
758	SRR5029961	SRA	PRJNA354349	Blood		T-cell acute lymphoblastic leukaemia	Homo sapiens		disease		773430317000738	204614178164472
759	SRR5029965	SRA	PRJNA354349	Blood		T-cell acute lymphoblastic leukaemia	Homo sapiens		disease		765956783534814	314241343787374
760	SRR5029963	SRA	PRJNA354349	Blood		T-cell acute lymphoblastic leukaemia	Homo sapiens		disease		764392832272346	266448284036468
761	SRR5029975	SRA	PRJNA354349	Blood		T-cell acute lymphoblastic leukaemia	Homo sapiens		disease		680102928380819	388166461932035
762	SRR5029976	SRA	PRJNA354349	Blood		T-cell acute lymphoblastic leukaemia	Homo sapiens		disease		662629310754178	40574502721839
763	SRR5029977	SRA	PRJNA354349	Blood		T-cell acute lymphoblastic leukaemia	Homo sapiens		disease		663255905211795	33547342399706
764	SRR5029974	SRA	PRJNA354349	Blood		T-cell acute lymphoblastic leukaemia	Homo sapiens		disease		678581207535837	381455042346181
765	SRR5029978	SRA	PRJNA354349	Blood		T-cell acute lymphoblastic leukaemia	Homo sapiens		disease		677267747042486	362527048937469
766	SRR5029979	SRA	PRJNA354349	Blood		T-cell acute lymphoblastic leukaemia	Homo sapiens		disease		682323984413102	311603199344711
767	SRR5029980	SRA	PRJNA354349	Blood		T-cell acute lymphoblastic leukaemia	Homo sapiens		disease		656224242422107	38972404255748
768	SRR5029981	SRA	PRJNA354349	Blood		T-cell acute lymphoblastic leukaemia	Homo sapiens		disease		683238371654913	374523733212975
769	SRR5029982	SRA	PRJNA354349	Blood		T-cell acute lymphoblastic leukaemia	Homo sapiens		disease		540905143853856	466220549965362
770	SRR5029983	SRA	PRJNA354349	Blood		T-cell acute lymphoblastic leukaemia	Homo sapiens		disease		530997649237056	465363331138625
771	SRR5029984	SRA	PRJNA354349	Blood		T-cell acute lymphoblastic leukaemia	Homo sapiens		disease		503869955130559	461647532878288
772	SRR5029986	SRA	PRJNA354349	Blood		T-cell acute lymphoblastic leukaemia	Homo sapiens		disease		536737106564853	469488019279919
773	SRR5029985	SRA	PRJNA354349	Blood		T-cell acute lymphoblastic leukaemia	Homo sapiens		disease		604745114041639	400270252037982
774	SRR5029987	SRA	PRJNA354349	Blood		T-cell acute lymphoblastic leukaemia	Homo sapiens		disease		577346892790519	396809075204526
775	SRR5029988	SRA	PRJNA354349	Blood		T-cell acute lymphoblastic leukaemia	Homo sapiens		disease		529425313644451	440871186102943
776	SRR5029989	SRA	PRJNA354349	Blood		T-cell acute lymphoblastic leukaemia	Homo sapiens		disease		552794609890826	470487196445635
777	SRR5030015	SRA	PRJNA354349	Blood		T-cell acute lymphoblastic leukaemia	Homo sapiens		disease		815081350683465	351727569320958
778	SRR5030019	SRA	PRJNA354349	Blood		T-cell acute lymphoblastic leukaemia	Homo sapiens		disease		80930213465869	364846544302731
779	SRR5030021	SRA	PRJNA354349	Blood		T-cell acute lymphoblastic leukaemia	Homo sapiens		disease		808857625693041	400090140274153
780	SRR5030017	SRA	PRJNA354349	Blood		T-cell acute lymphoblastic leukaemia	Homo sapiens		disease		81143149637124	358496250072116
781	SRR5030030	SRA	PRJNA354349	Blood		T-cell acute lymphoblastic leukaemia	Homo sapiens		disease		733860269035263	232768736417605
782	SRR5030031	SRA	PRJNA354349	Blood		T-cell acute lymphoblastic leukaemia	Homo sapiens		disease		746327913514142	377399632511117
783	SRR5030032	SRA	PRJNA354349	Blood		T-cell acute lymphoblastic leukaemia	Homo sapiens		disease		726011977443628	324184018356467
784	SRR5030033	SRA	PRJNA354349	Blood		T-cell acute lymphoblastic leukaemia	Homo sapiens		disease		739942747418496	298367769469807
785	SRR5030036	SRA	PRJNA354349	Blood		T-cell acute lymphoblastic leukaemia	Homo sapiens		disease		734349665546436	386195536414487
786	SRR5030034	SRA	PRJNA354349	Blood		T-cell acute lymphoblastic leukaemia	Homo sapiens		disease		707799064768406	335191096110308
787	SRR5030038	SRA	PRJNA354349	Blood		T-cell acute lymphoblastic leukaemia	Homo sapiens		disease		546630082917934	321256933885081
788	SRR5030037	SRA	PRJNA354349	Blood		T-cell acute lymphoblastic leukaemia	Homo sapiens		disease		746466826700344	331469652565629
789	SRR5030035	SRA	PRJNA354349	Blood		T-cell acute lymphoblastic leukaemia	Homo sapiens		disease		756985560833095	347118746038699
790	SRR5030040	SRA	PRJNA354349	Blood		T-cell acute lymphoblastic leukaemia	Homo sapiens		disease		504045412134962	376234881564413
791	SRR5030042	SRA	PRJNA354349	Blood		T-cell acute lymphoblastic leukaemia	Homo sapiens		disease		512142990894896	324031432933371
792	SRR5030039	SRA	PRJNA354349	Blood		T-cell acute lymphoblastic leukaemia	Homo sapiens		disease		582959589917751	367355642399014
793	SRR5030043	SRA	PRJNA354349	Blood		T-cell acute lymphoblastic leukaemia	Homo sapiens		disease		555397480823747	384297883178833
794	SRR5030044	SRA	PRJNA354349	Blood		T-cell acute lymphoblastic leukaemia	Homo sapiens		disease		557773093149008	393734439215023
795	SRR5030041	SRA	PRJNA354349	Blood		T-cell acute lymphoblastic leukaemia	Homo sapiens		disease		523993261348524	402945288578697
796	SRR5030049	SRA	PRJNA354349	Blood		T-cell acute lymphoblastic leukaemia	Homo sapiens		disease		608725066461331	230451104180995
797	SRR5030045	SRA	PRJNA354349	Blood		T-cell acute lymphoblastic leukaemia	Homo sapiens		disease		540463068421761	334908214639109
798	SRR5030051	SRA	PRJNA354349	Blood		T-cell acute lymphoblastic leukaemia	Homo sapiens		disease		585798099512757	432192809488736
799	SRR5030047	SRA	PRJNA354349	Blood		T-cell acute lymphoblastic leukaemia	Homo sapiens		disease		584774641692139	309592441999854
800	SRR5030055	SRA	PRJNA354349	Blood		T-cell acute lymphoblastic leukaemia	Homo sapiens		disease		566618848987278	338956681176273
801	SRR5030057	SRA	PRJNA354349	Blood		T-cell acute lymphoblastic leukaemia	Homo sapiens		disease		525776496857139	399186193055632
802	SRR5030059	SRA	PRJNA354349	Blood		T-cell acute lymphoblastic leukaemia	Homo sapiens		disease		574819284958946	415299460549244
803	SRR5030053	SRA	PRJNA354349	Blood		T-cell acute lymphoblastic leukaemia	Homo sapiens		disease		62460279805281	368144926531496
804	SRR5030061	SRA	PRJNA354349	Blood		T-cell acute lymphoblastic leukaemia	Homo sapiens		disease		632427057158154	179493566280354
805	SRR5030063	SRA	PRJNA354349	Blood		T-cell acute lymphoblastic leukaemia	Homo sapiens		disease		687762156658306	280322703643493
806	SRR5030062	SRA	PRJNA354349	Blood		T-cell acute lymphoblastic leukaemia	Homo sapiens		disease		66396662958693	194110631094643
807	SRR5030064	SRA	PRJNA354349	Blood		T-cell acute lymphoblastic leukaemia	Homo sapiens		disease		643596189543763	279701297783614
808	SRR5030065	SRA	PRJNA354349	Blood		T-cell acute lymphoblastic leukaemia	Homo sapiens		disease		664745842645492	284799690655495
809	SRR5030069	SRA	PRJNA354349	Blood		T-cell acute lymphoblastic leukaemia	Homo sapiens		disease		681159946988366	284599177066457
810	SRR5030071	SRA	PRJNA354349	Blood		T-cell acute lymphoblastic leukaemia	Homo sapiens		disease		64115957253203	388655014732434
811	SRR5030068	SRA	PRJNA354349	Blood		T-cell acute lymphoblastic leukaemia	Homo sapiens		disease		659410062353147	329719141656586
812	SRR5030067	SRA	PRJNA354349	Blood		T-cell acute lymphoblastic leukaemia	Homo sapiens		disease		631015831794782	332768736417605
813	SRR5030073	SRA	PRJNA354349	Blood		T-cell acute lymphoblastic leukaemia	Homo sapiens		disease		634943605171382	409676785471469
814	SRR5030066	SRA	PRJNA354349	Blood		T-cell acute lymphoblastic leukaemia	Homo sapiens		disease		613934670028966	260169651648096
815	SRR5030077	SRA	PRJNA354349	Blood		T-cell acute lymphoblastic leukaemia	Homo sapiens		disease		598823022306046	420476675065461
816	SRR5030075	SRA	PRJNA354349	Blood		T-cell acute lymphoblastic leukaemia	Homo sapiens		disease		611353381959191	402856915219677
817	SRR5030078	SRA	PRJNA354349	Blood		T-cell acute lymphoblastic leukaemia	Homo sapiens		disease		644426950241348	352606881166759
818	SRR5030079	SRA	PRJNA354349	Blood		T-cell acute lymphoblastic leukaemia	Homo sapiens		disease		65461227588578	389433274227769
819	SRR5030081	SRA	PRJNA354349	Blood		T-cell acute lymphoblastic leukaemia	Homo sapiens		disease		638939472432399	303562390973072
820	SRR5030082	SRA	PRJNA354349	Blood		T-cell acute lymphoblastic leukaemia	Homo sapiens		disease		659544398458948	355336050333533
821	SRR5030083	SRA	PRJNA354349	Blood		T-cell acute lymphoblastic leukaemia	Homo sapiens		disease		642559357765306	35197934862411
822	SRR5030080	SRA	PRJNA354349	Blood		T-cell acute lymphoblastic leukaemia	Homo sapiens		disease		59387562614923	30071955014042
823	SRR5030085	SRA	PRJNA354349	Blood		T-cell acute lymphoblastic leukaemia	Homo sapiens		disease		644476644083308	280322703643493
824	SRR5030084	SRA	PRJNA354349	Blood		T-cell acute lymphoblastic leukaemia	Homo sapiens		disease		634978987024187	199276843076892
825	SRR5030102	SRA	PRJNA354349	Blood		T-cell acute lymphoblastic leukaemia	Homo sapiens		disease		764565843240871	34541758931858
826	SRR5030103	SRA	PRJNA354349	Blood		T-cell acute lymphoblastic leukaemia	Homo sapiens		disease		779941115061528	406263982828646
827	SRR5030104	SRA	PRJNA354349	Blood		T-cell acute lymphoblastic leukaemia	Homo sapiens		disease		764327899631198	369821847822441
828	SRR5030105	SRA	PRJNA354349	Blood		T-cell acute lymphoblastic leukaemia	Homo sapiens		disease		769299900710276	328983446517751
829	SRR5030108	SRA	PRJNA354349	Blood		T-cell acute lymphoblastic leukaemia	Homo sapiens		disease		76169898551053	3674686619928
830	SRR5030111	SRA	PRJNA354349	Blood		T-cell acute lymphoblastic leukaemia	Homo sapiens		disease		651080372035832	370265754339091
831	SRR5030109	SRA	PRJNA354349	Blood		T-cell acute lymphoblastic leukaemia	Homo sapiens		disease		775875621373191	387381319835909
832	SRR5030106	SRA	PRJNA354349	Blood		T-cell acute lymphoblastic leukaemia	Homo sapiens		disease		758315800387441	387085786436376
833	SRR5030113	SRA	PRJNA354349	Blood		T-cell acute lymphoblastic leukaemia	Homo sapiens		disease		652794609890826	359215800212536
834	SRR5030107	SRA	PRJNA354349	Blood		T-cell acute lymphoblastic leukaemia	Homo sapiens		disease		782724742128313	337016428054021
835	SRR5030115	SRA	PRJNA354349	Blood		T-cell acute lymphoblastic leukaemia	Homo sapiens		disease		668046501837983	295046841415012
836	SRR5030117	SRA	PRJNA354349	Blood		T-cell acute lymphoblastic leukaemia	Homo sapiens		disease		650557340028202	359215800212536
837	SRR5030167	SRA	PRJNA354349	Blood		T-cell acute lymphoblastic leukaemia	Homo sapiens		disease		527686882997646	462585493136806
838	SRR5030173	SRA	PRJNA354349	Blood		T-cell acute lymphoblastic leukaemia	Homo sapiens		disease		486245139132558	492742242873987
839	SRR5030169	SRA	PRJNA354349	Blood		T-cell acute lymphoblastic leukaemia	Homo sapiens		disease		543995551747816	440531168259745
840	SRR5030183	SRA	PRJNA354349	Blood		T-cell acute lymphoblastic leukaemia	Homo sapiens		disease		64274385637151	355826763405574
841	SRR5030171	SRA	PRJNA354349	Blood		T-cell acute lymphoblastic leukaemia	Homo sapiens		disease		506479664591181	460762622084549
842	SRR5030182	SRA	PRJNA354349	Blood		T-cell acute lymphoblastic leukaemia	Homo sapiens		disease		622727899446832	344095219802964
843	SRR5030184	SRA	PRJNA354349	Blood		T-cell acute lymphoblastic leukaemia	Homo sapiens		disease		640411972439612	286393845042397
844	SRR5030185	SRA	PRJNA354349	Blood		T-cell acute lymphoblastic leukaemia	Homo sapiens		disease		646842040186455	392599941855622
845	SRR5030187	SRA	PRJNA354349	Blood		T-cell acute lymphoblastic leukaemia	Homo sapiens		disease		654920708935568	334340782229781
846	SRR5030189	SRA	PRJNA354349	Blood		T-cell acute lymphoblastic leukaemia	Homo sapiens		disease		640956065498278	354225804976692
847	SRR5030206	SRA	PRJNA354349	Blood		T-cell acute lymphoblastic leukaemia	Homo sapiens		disease		706479664591181	328688114778816
848	SRR5030186	SRA	PRJNA354349	Blood		T-cell acute lymphoblastic leukaemia	Homo sapiens		disease		641886457739032	23305584000308
849	SRR5030207	SRA	PRJNA354349	Blood		T-cell acute lymphoblastic leukaemia	Homo sapiens		disease		690677036601214	44757334309664
850	SRR5030208	SRA	PRJNA354349	Blood		T-cell acute lymphoblastic leukaemia	Homo sapiens		disease		685474373899554	325247621413522
851	SRR5030209	SRA	PRJNA354349	Blood		T-cell acute lymphoblastic leukaemia	Homo sapiens		disease		691217080294995	422419466397043
852	SRR5030210	SRA	PRJNA354349	Blood		T-cell acute lymphoblastic leukaemia	Homo sapiens		disease		686839045305445	360999129521268
853	SRR5030211	SRA	PRJNA354349	Blood		T-cell acute lymphoblastic leukaemia	Homo sapiens		disease		724659810305712	326603689399532
854	SRR5030212	SRA	PRJNA354349	Blood		T-cell acute lymphoblastic leukaemia	Homo sapiens		disease		691037290252923	3799087306074
855	SRR5030188	SRA	PRJNA354349	Blood		T-cell acute lymphoblastic leukaemia	Homo sapiens		disease		66435676219088	384799690655495
856	SRR5030213	SRA	PRJNA354349	Blood		T-cell acute lymphoblastic leukaemia	Homo sapiens		disease		73990856235724	422187708107703
857	SRR5030214	SRA	PRJNA354349	Blood		T-cell acute lymphoblastic leukaemia	Homo sapiens		disease		608321336824898	432840565895857
858	SRR5030215	SRA	PRJNA354349	Blood		T-cell acute lymphoblastic leukaemia	Homo sapiens		disease		629737486052832	404701481951759
859	SRR5030216	SRA	PRJNA354349	Blood		T-cell acute lymphoblastic leukaemia	Homo sapiens		disease		608001802908917	446532151358055
860	SRR5030218	SRA	PRJNA354349	Blood		T-cell acute lymphoblastic leukaemia	Homo sapiens		disease		633931557241328	46246858105254
861	SRR5030220	SRA	PRJNA354349	Blood		T-cell acute lymphoblastic leukaemia	Homo sapiens		disease		657697555420653	473822740036724
862	SRR5030221	SRA	PRJNA354349	Blood		T-cell acute lymphoblastic leukaemia	Homo sapiens		disease		58569856897822	466732447027863
863	SRR5030219	SRA	PRJNA354349	Blood		T-cell acute lymphoblastic leukaemia	Homo sapiens		disease		559753117422421	315380533607904
864	SRR5030223	SRA	PRJNA354349	Blood		T-cell acute lymphoblastic leukaemia	Homo sapiens		disease		829682445864937	484297883178833
865	SRR5030225	SRA	PRJNA354349	Blood		T-cell acute lymphoblastic leukaemia	Homo sapiens		disease		839085681367356	426903314645524
866	SRR5030227	SRA	PRJNA354349	Blood		T-cell acute lymphoblastic leukaemia	Homo sapiens		disease		8266692856157	455826763405574
867	SRR5030229	SRA	PRJNA354349	Blood		T-cell acute lymphoblastic leukaemia	Homo sapiens		disease		841865378957514	478764141448333
868	SRR5030230	SRA	PRJNA354349	Blood		T-cell acute lymphoblastic leukaemia	Homo sapiens		disease		736562255611334	402236781302845
869	SRR5030232	SRA	PRJNA354349	Blood		T-cell acute lymphoblastic leukaemia	Homo sapiens		disease		692647391125607	232768736417605
870	SRR5030233	SRA	PRJNA354349	Blood		T-cell acute lymphoblastic leukaemia	Homo sapiens		disease		729838338558924	384699468696557
871	SRR5030234	SRA	PRJNA354349	Blood		T-cell acute lymphoblastic leukaemia	Homo sapiens		disease		717891378466957	500495075995105
872	SRR5030231	SRA	PRJNA354349	Blood		T-cell acute lymphoblastic leukaemia	Homo sapiens		disease		721159631996932	3854993016757
873	SRR5030236	SRA	PRJNA354349	Blood		T-cell acute lymphoblastic leukaemia	Homo sapiens		disease		73094308781034	368032435684402
874	SRR5030237	SRA	PRJNA354349	Blood		T-cell acute lymphoblastic leukaemia	Homo sapiens		disease		722901103701185	384197311892718
875	SRR5030235	SRA	PRJNA354349	Blood		T-cell acute lymphoblastic leukaemia	Homo sapiens		disease		717861505911909	378450398292957
876	SRR5127232	SRA	PRJNA358331	Blood	red blood cells		Homo sapiens				204614178164472	626341005875634
877	SRR5137167	SRA	PRJNA359632	Brain	cerebellum	Medulloblastoma	Homo sapiens	male	disease		187184364850932	54988890869768
878	SRR5137170	SRA	PRJNA359632	Brain	cerebellum	Medulloblastoma	Homo sapiens	female	disease		111103131238874	422804904788446
879	SRR5137180	SRA	PRJNA359632	Brain	cerebellum	Medulloblastoma	Homo sapiens	female	disease		277820857639809	500854067170295
880	SRR5168447	SRA	PRJNA360980	Brain	meninges	Meningioma	Homo sapiens		disease		115055967657538	863937688863846
881	SRR5832003	SRA	PRJNA394722	Brain	dorsal lateral prefrontal cortex		Homo sapiens	male			0	660318122901386
882	SRR5832027	SRA	PRJNA394722	Brain	dorsal lateral prefrontal cortex		Homo sapiens	female			0	626547440323211
883	SRR5832013	SRA	PRJNA394722	Brain	dorsal lateral prefrontal cortex		Homo sapiens	male			248800077083407	674281466986289
884	SRR6025031	SRA	PRJNA402076	Brain			Homo sapiens				0	114955802492422
885	SRR6025046	SRA	PRJNA402076	Brain			Homo sapiens				133342373372519	732210842049736
886	SRR6025064	SRA	PRJNA402076	Brain			Homo sapiens				159931779369823	686170728658586
887	SRR6025055	SRA	PRJNA402076	Brain			Homo sapiens				233913738491959	943537856747091
888	SRR6025066	SRA	PRJNA402076	Brain			Homo sapiens				11243281350022	705408873537293
889	SRR6025076	SRA	PRJNA402076	Brain			Homo sapiens				201435529297707	778607355157855
890	SRR6025074	SRA	PRJNA402076	Brain			Homo sapiens				129865831556452	800848464797459
891	SRR6025078	SRA	PRJNA402076	Brain			Homo sapiens				208406426478847	774564071394166
892	SRR6025084	SRA	PRJNA402076	Brain			Homo sapiens				128095631383106	870317685337128
893	SRR6025099	SRA	PRJNA402076	Brain			Homo sapiens				0	112334878630518
894	SRR6025111	SRA	PRJNA402076	Brain			Homo sapiens				151601514700366	937677657188298
895	SRR6025100	SRA	PRJNA402076	Brain			Homo sapiens				125701061820602	7790772037862
896	SRR6025118	SRA	PRJNA402076	Brain			Homo sapiens				956056652412403	792884403671257
897	SRR6025122	SRA	PRJNA402076	Brain			Homo sapiens				151601514700366	783390207666916
898	SRR6321548	SRA	PRJNA419732	Brain			Homo sapiens				0	952950864107431
899	SRR6321550	SRA	PRJNA419732	Brain			Homo sapiens				288752527074159	673633427697511
900	SRR6321551	SRA	PRJNA419732	Brain			Homo sapiens				280322703643493	676420813013995
901	SRR6321552	SRA	PRJNA419732	Brain			Homo sapiens				158496250072116	682056192796384
902	SRR6321554	SRA	PRJNA419732	Brain			Homo sapiens				212763327972587	969149926959004
903	SRR6321561	SRA	PRJNA419732	Brain			Homo sapiens				204614178164472	887590290312484
904	SRR6321562	SRA	PRJNA419732	Brain			Homo sapiens				216671544496642	854051554732493
905	SRR6321555	SRA	PRJNA419732	Brain			Homo sapiens				204614178164472	940156220725607
906	SRR6321553	SRA	PRJNA419732	Brain			Homo sapiens				258976348698498	995373084981149
907	SRR6328627	SRA	PRJNA420199	Brain	primary motor cortex		Homo sapiens				0	942722902499475
908	SRR6328628	SRA	PRJNA420199	Brain	prefrontal cortex		Homo sapiens				0	840556697413807
909	SRR6328629	SRA	PRJNA420199	Brain	prefrontal cortex		Homo sapiens				0	7260590274731
910	SRR6321563	SRA	PRJNA419732	Brain			Homo sapiens				0	918856412064473
911	SRR6328630	SRA	PRJNA420199	Brain	primary motor cortex		Homo sapiens				0	835111591743308
912	SRR6330530	SRA	PRJNA420374	Brain	hippocampus		Homo sapiens	male			84799690655495	905950670418945
913	SRR6328634	SRA	PRJNA420199	Brain	primary motor cortex		Homo sapiens				0	812437983616298
914	SRR6328633	SRA	PRJNA420199	Brain	primary visual cortex		Homo sapiens				0	762702310555406
915	SRR6330533	SRA	PRJNA420374	Brain	hippocampus		Homo sapiens	male			123878685958712	998645360107543
916	SRR6328632	SRA	PRJNA420199	Brain			Homo sapiens				0	830514974563003
917	SRR6328631	SRA	PRJNA420199	Brain	primary visual cortex		Homo sapiens				0	808475524888685
918	SRR6370846	SRA	PRJNA422056	Blood		Multiple myeloma	Homo sapiens	female	disease		240599235967584	162038933845285
919	SRR6370848	SRA	PRJNA422056	Blood		Multiple myeloma	Homo sapiens	male	disease		23533232911629	150860287986452
920	SRR6370847	SRA	PRJNA422056	Blood		Multiple myeloma	Homo sapiens	male	disease		18073549220576	128015891396946
921	SRR6370849	SRA	PRJNA422056	Blood		Multiple myeloma	Homo sapiens	female	disease		182374936030827	144520603773338
922	SRR6370852	SRA	PRJNA422056	Blood		Multiple myeloma	Homo sapiens	female	disease		350207595604579	147143099222571
923	SRR6370853	SRA	PRJNA422056	Blood		Multiple myeloma	Homo sapiens	male	disease		194110631094643	144734324283882
924	SRR6370854	SRA	PRJNA422056	Blood		Multiple myeloma	Homo sapiens	male	disease		29560566524124	154421193074841
925	SRR6370855	SRA	PRJNA422056	Blood		Multiple myeloma	Homo sapiens	male	disease		193734439215023	13943822454262
926	SRR6370856	SRA	PRJNA422056	Blood		Multiple myeloma	Homo sapiens	female	disease		186393845042397	136468129368798
927	SRR6370851	SRA	PRJNA422056	Blood		Multiple myeloma	Homo sapiens	male	disease		164616265715789	11777284086601
928	SRR6370857	SRA	PRJNA422056	Blood		Multiple myeloma	Homo sapiens	male	disease		273984810269933	137885745861281
929	SRR6370850	SRA	PRJNA422056	Blood		Multiple myeloma	Homo sapiens	male	disease		192219784839637	120871478803357
930	SRR6821086	SRA	PRJNA437595	Brain		Cerebral cavernous malformations	Homo sapiens		disease		35385381636298	611124002053246
931	SRR6821085	SRA	PRJNA437595	Brain		Cerebral cavernous malformations	Homo sapiens		disease		427649666564036	669292928642903
932	SRR6821087	SRA	PRJNA437595	Brain		Cerebral cavernous malformations	Homo sapiens		disease		34235781709818	619672506078603
933	SRR6821089	SRA	PRJNA437595	Brain		Cerebral cavernous malformations	Homo sapiens		healthy		340871186102943	598504496225347
934	SRR6821090	SRA	PRJNA437595	Brain		Cerebral cavernous malformations	Homo sapiens		healthy		207382023329167	599118168140853
935	SRR6821088	SRA	PRJNA437595	Brain		Cerebral cavernous malformations	Homo sapiens		healthy		220476675065461	545516280124451
936	SRR6853289	SRA	PRJNA398715	Brain			Homo sapiens				132192809488736	917918756209747
937	SRR6853295	SRA	PRJNA398715	Fetal brain			Homo sapiens				0	638922261635589
938	SRR6853301	SRA	PRJNA398715	Heart			Homo sapiens				14905701304462	790321907784673
939	SRR6853290	SRA	PRJNA398715	Brain	cerebellum		Homo sapiens				0	669905184401685
940	SRR6880329	SRA	PRJNA445293	Blood			Homo sapiens	male			239231742277876	132902449705061
941	SRR6880328	SRA	PRJNA445293	Blood			Homo sapiens	male			227798474729977	134348510255082
942	SRR6880330	SRA	PRJNA445293	Blood			Homo sapiens	female			321412480535285	13197021596582
943	SRR6880331	SRA	PRJNA445293	Blood			Homo sapiens	female			201792190799726	131407770584102
944	SRR6986794	SRA	PRJNA297769	Blood			Homo sapiens	male			296901230751632	127388923618089
945	SRR6986795	SRA	PRJNA297769	Blood			Homo sapiens	female			407382023329167	125715203907199
946	SRR6986799	SRA	PRJNA297769	Blood			Homo sapiens	female			299819550315325	114847876570374
947	SRR6986804	SRA	PRJNA297769	Blood			Homo sapiens	female			413093086982645	128324430574927
948	SRR6986798	SRA	PRJNA297769	Blood			Homo sapiens	male			463865311646611	123028016889867
949	SRR6986802	SRA	PRJNA297769	Blood			Homo sapiens	male			395698592461258	129669073461898
950	SRR6986805	SRA	PRJNA297769	Blood			Homo sapiens	male			431831684133498	130364312136685
951	SRR7233553	SRA	PRJNA473653	Blood			Homo sapiens				564846544302731	136492573004115
952	SRR7233554	SRA	PRJNA473653	Blood			Homo sapiens				537747084284965	133736957849504
953	SRR7233556	SRA	PRJNA473653	Blood			Homo sapiens				572982464363689	134094824276831
954	SRR7233557	SRA	PRJNA473653	Blood			Homo sapiens				59174317553901	132718350341813
955	SRR7233558	SRA	PRJNA473653	Blood			Homo sapiens				566448284036468	129099680659712
956	SRR7233560	SRA	PRJNA473653	Blood			Homo sapiens				635032043538701	136882054974549
957	SRR7233559	SRA	PRJNA473653	Blood			Homo sapiens				634624777408278	136532470346114
958	SRR7233561	SRA	PRJNA473653	Blood			Homo sapiens				590086680798075	134233234205473
959	SRR7233563	SRA	PRJNA473653	Blood			Homo sapiens				586789646399265	139764647780907
960	SRR7233555	SRA	PRJNA473653	Blood			Homo sapiens				57457751494858	133989106608685
961	SRR7233564	SRA	PRJNA473653	Blood			Homo sapiens				594579495674006	137260478192835
962	SRR7233565	SRA	PRJNA473653	Blood			Homo sapiens				61554254317472	135448376844344
963	SRR7233567	SRA	PRJNA473653	Blood			Homo sapiens				637556079316946	137199459821114
964	SRR7233566	SRA	PRJNA473653	Blood			Homo sapiens				568453824857773	130037814100316
965	SRR7233568	SRA	PRJNA473653	Blood			Homo sapiens				646564802598228	138970134737313
966	SRR7233562	SRA	PRJNA473653	Blood			Homo sapiens				622226360352835	136186149202508
967	SRR7233569	SRA	PRJNA473653	Blood			Homo sapiens				64523648064487	137811117290027
968	SRR7233570	SRA	PRJNA473653	Blood			Homo sapiens				679921685261393	134646236006728
969	SRR7233571	SRA	PRJNA473653	Blood			Homo sapiens				611040500673928	134441996067182
970	SRR7233572	SRA	PRJNA473653	Blood			Homo sapiens				58923910259134	133525138531151
971	SRR7343626	SRA	PRJNA476126	Blood	whole blood cells	Antibody mediated rejection	Homo sapiens		disease		404439411935845	815436244919437
972	SRR7343628	SRA	PRJNA476126	Blood	whole blood cells	Antibody mediated rejection	Homo sapiens		disease		417552460108987	667270819562222
973	SRR7343629	SRA	PRJNA476126	Blood	whole blood cells	Antibody mediated rejection	Homo sapiens		disease		355581615506164	629847503473585
974	SRR7343630	SRA	PRJNA476126	Blood	whole blood cells	Antibody mediated rejection	Homo sapiens		disease		4799087306074	853434179481026
975	SRR7343631	SRA	PRJNA476126	Blood	whole blood cells	Antibody mediated rejection	Homo sapiens		disease		427575204882853	712339719714104
976	SRR7343633	SRA	PRJNA476126	Blood	whole blood cells	Stable graft function	Homo sapiens		healthy		422187708107703	809829532446128
977	SRR7343627	SRA	PRJNA476126	Blood	whole blood cells	Antibody mediated rejection	Homo sapiens		disease		432696871158789	745918568374892
978	SRR7343635	SRA	PRJNA476126	Blood	whole blood cells	Stable graft function	Homo sapiens		healthy		420945336562895	718030701996943
979	SRR7343632	SRA	PRJNA476126	Blood	whole blood cells	Stable graft function	Homo sapiens		healthy		401613970265525	670887695972314
980	SRR7343636	SRA	PRJNA476126	Blood	whole blood cells	Stable graft function	Homo sapiens		healthy		455642941544957	779805051476751
981	SRR7343637	SRA	PRJNA476126	Blood	whole blood cells	Stable graft function	Homo sapiens		healthy		490544717873885	831465121417084
982	SRR7343634	SRA	PRJNA476126	Blood	whole blood cells	Stable graft function	Homo sapiens		healthy		483642913116165	752191446160904
983	SRR7343638	SRA	PRJNA476126	Blood	whole blood cells	T cell mediated rejection	Homo sapiens		disease		402059109477325	742969964478184
984	SRR7343639	SRA	PRJNA476126	Blood	whole blood cells	T cell mediated rejection	Homo sapiens		disease		433127526714661	721945896673517
985	SRR7343640	SRA	PRJNA476126	Blood	whole blood cells	T cell mediated rejection	Homo sapiens		disease		417392693199981	798208090976374
986	SRR7343641	SRA	PRJNA476126	Blood	whole blood cells	T cell mediated rejection	Homo sapiens		disease		45197934862411	687663972389718
987	SRR8380722	SRA	PRJNA512243	Brain	hippocampus	Hippocampal sclerosis ILAE type 1	Homo sapiens	male	disease		19560566524124	979963779854901
988	SRR8380723	SRA	PRJNA512243	Brain	hippocampus	Hippocampal sclerosis ILAE type 1	Homo sapiens	male	disease		129278174922785	99990134454472
989	SRR8380725	SRA	PRJNA512243	Brain	hippocampus	Hippocampal sclerosis ILAE type 1	Homo sapiens	male	healthy		1799087306074	100316322880282
990	SRR8400005	SRA	PRJNA511769	Brain	pituitary gland	Prolactinoma	Homo sapiens	female	disease		27500704749987	613422093976063
991	SRR8380727	SRA	PRJNA512243	Brain	hippocampus	Hippocampal sclerosis ILAE type 1	Homo sapiens	female	healthy		161823865559545	987373631326126
992	SRR8380726	SRA	PRJNA512243	Brain	hippocampus	Hippocampal sclerosis ILAE type 1	Homo sapiens	male	healthy		105658352836637	96737330754788
993	SRR8400007	SRA	PRJNA511769	Brain	pituitary gland	Prolactinoma	Homo sapiens	male	disease		109761079662642	804750567125157
994	SRR8400006	SRA	PRJNA511769	Brain	pituitary gland	Prolactinoma	Homo sapiens	male	disease		140053792958373	795704398425566
995	SRR8400008	SRA	PRJNA511769	Brain	pituitary gland	Prolactinoma	Homo sapiens	male	disease		713695814843359	775502107885361
996	SRR8400009	SRA	PRJNA511769	Brain	pituitary gland	Prolactinoma	Homo sapiens	female	disease		505890929729957	818492491920563
997	SRR8400010	SRA	PRJNA511769	Brain	pituitary gland	Prolactinoma	Homo sapiens	female	disease		131034012061215	752661660616232
998	SRR8704497	SRA	PRJNA526323	Blood		Acute myeloid leukemia	Homo sapiens		healthy		279493566280354	682425869660337
999	SRR8704498	SRA	PRJNA526323	Blood		Acute myeloid leukemia	Homo sapiens		healthy		318745105402733	677175355426079
1000	SRR8704500	SRA	PRJNA526323	Blood		Acute myeloid leukemia	Homo sapiens		healthy		272465027173297	675033852024471
1001	SRR8704501	SRA	PRJNA526323	Blood		Acute myeloid leukemia	Homo sapiens		healthy		400180224263399	847277205835224
1002	SRR8704502	SRA	PRJNA526323	Blood		Acute myeloid leukemia	Homo sapiens		healthy		359931779369823	839484850499066
1003	SRR8704503	SRA	PRJNA526323	Blood		Acute myeloid leukemia	Homo sapiens		healthy		38094144442359	843708621946457
1004	SRR8704499	SRA	PRJNA526323	Blood		Acute myeloid leukemia	Homo sapiens		healthy		263459326844576	689687728548624
1005	SRR8704504	SRA	PRJNA526323	Blood		Acute myeloid leukemia	Homo sapiens		healthy		331034012061215	837490906144691
1006	SRR8704508	SRA	PRJNA526323	Blood		Acute myeloid leukemia	Homo sapiens		disease		45298209465287	753270657154202
1007	SRR8704509	SRA	PRJNA526323	Blood		Acute myeloid leukemia	Homo sapiens		disease		319534759832222	787559578337043
1008	SRR8704505	SRA	PRJNA526323	Blood		Acute myeloid leukemia	Homo sapiens		disease		446205231879643	760147367775622
1009	SRR8704506	SRA	PRJNA526323	Blood		Acute myeloid leukemia	Homo sapiens		disease		34154882710497	758893945365522
1010	SRR8704507	SRA	PRJNA526323	Blood		Acute myeloid leukemia	Homo sapiens		disease		467525138605026	760073063332236
1011	SRR8704510	SRA	PRJNA526323	Blood		Acute myeloid leukemia	Homo sapiens		disease		353480866123175	817831627170145
1012	SRR8704512	SRA	PRJNA526323	Blood		Acute myeloid leukemia	Homo sapiens		disease		399819550315325	825526467079968
1013	SRR8704513	SRA	PRJNA526323	Blood		Acute myeloid leukemia	Homo sapiens		healthy		29126498648972	780025280637239
1014	SRR8704515	SRA	PRJNA526323	Blood		Acute myeloid leukemia	Homo sapiens		healthy		399004721957379	802729783601173
1015	SRR8704516	SRA	PRJNA526323	Blood		Acute myeloid leukemia	Homo sapiens		healthy		387085786436376	815061044620011
1016	SRR8704511	SRA	PRJNA526323	Blood		Acute myeloid leukemia	Homo sapiens		disease		453169336086147	854225804976692
1017	SRR8704517	SRA	PRJNA526323	Blood		Acute myeloid leukemia	Homo sapiens		disease		446923479366766	754573675349338
1018	SRR8704518	SRA	PRJNA526323	Blood		Acute myeloid leukemia	Homo sapiens		disease		39297909977186	755658268982325
1019	SRR8704514	SRA	PRJNA526323	Blood		Acute myeloid leukemia	Homo sapiens		healthy		378240856492737	801027632908771
1020	SRR8704520	SRA	PRJNA526323	Blood		Acute myeloid leukemia	Homo sapiens		disease		396347412397489	780812758745547
1021	SRR8704521	SRA	PRJNA526323	Blood		Acute myeloid leukemia	Homo sapiens		disease		286393845042397	738991092507167
1022	SRR8704519	SRA	PRJNA526323	Blood		Acute myeloid leukemia	Homo sapiens		disease		428762004411207	785031187621761
1023	SRR8704522	SRA	PRJNA526323	Blood		Acute myeloid leukemia	Homo sapiens		disease		316671544496642	752739880908805
1024	SRR8704523	SRA	PRJNA526323	Blood		Acute myeloid leukemia	Homo sapiens		disease		354596836910529	769641119920883
1025	SRR8704525	SRA	PRJNA526323	Blood		Acute myeloid leukemia	Homo sapiens		disease		339917109381982	651947900230724
1026	SRR8704526	SRA	PRJNA526323	Blood		Acute myeloid leukemia	Homo sapiens		disease		301970191444255	679701297783614
1027	SRR8704527	SRA	PRJNA526323	Blood		Acute myeloid leukemia	Homo sapiens		disease		304439411935845	697808119818916
1028	SRR8704529	SRA	PRJNA526323	Blood		Acute myeloid leukemia	Homo sapiens		disease		260407132366886	604308198189566
1029	SRR8704524	SRA	PRJNA526323	Blood		Acute myeloid leukemia	Homo sapiens		disease		300539998774259	769139457853808
1030	SRR8704530	SRA	PRJNA526323	Blood		Acute myeloid leukemia	Homo sapiens		disease		279701297783614	646874621375412
1031	SRR8704532	SRA	PRJNA526323	Blood		Acute myeloid leukemia	Homo sapiens		disease		275702324650746	635085080548338
1032	SRR8704528	SRA	PRJNA526323	Blood		Acute myeloid leukemia	Homo sapiens		disease		2877744249949	674725311426696
1033	SRR8704533	SRA	PRJNA526323	Blood		Acute myeloid leukemia	Homo sapiens		disease		30232553523003	639882918244463
1034	SRR8704534	SRA	PRJNA526323	Blood		Acute myeloid leukemia	Homo sapiens		disease		270043971814109	648719690663492
1035	SRR8704535	SRA	PRJNA526323	Blood		Acute myeloid leukemia	Homo sapiens		disease		353729606709084	683983364841731
1036	SRR8704536	SRA	PRJNA526323	Blood		Acute myeloid leukemia	Homo sapiens		disease		354473265593262	655995061271308
1037	SRR8704539	SRA	PRJNA526323	Blood		Acute myeloid leukemia	Homo sapiens		healthy		324640808724638	773301532168596
1038	SRR8704538	SRA	PRJNA526323	Blood		Acute myeloid leukemia	Homo sapiens		healthy		204614178164472	732048467801769
1039	SRR8704540	SRA	PRJNA526323	Blood		Acute myeloid leukemia	Homo sapiens		healthy		268706068833989	753869335053265
1040	SRR8704541	SRA	PRJNA526323	Blood		Acute myeloid leukemia	Homo sapiens		healthy		329865831556452	741987593042219
1041	SRR8704542	SRA	PRJNA526323	Blood		Acute myeloid leukemia	Homo sapiens		healthy		35909612413426	760829178998706
1042	SRR8704543	SRA	PRJNA526323	Blood		Acute myeloid leukemia	Homo sapiens		healthy		303210084316702	770922169796007
1043	SRR8704544	SRA	PRJNA526323	Blood		Acute myeloid leukemia	Homo sapiens		healthy		31407786557828	7594847089653
1044	SRR8704537	SRA	PRJNA526323	Blood		Acute myeloid leukemia	Homo sapiens		healthy		292789645372882	733708664535482
1045	SRR8704545	SRA	PRJNA526323	Blood		Acute myeloid leukemia	Homo sapiens		disease		251601514700366	701680828768655
1046	SRR8704531	SRA	PRJNA526323	Blood		Acute myeloid leukemia	Homo sapiens		disease		243295940727611	646744252448354
1047	SRR8704547	SRA	PRJNA526323	Blood		Acute myeloid leukemia	Homo sapiens		disease		358616424593091	730058135979597
1048	SRR8704549	SRA	PRJNA526323	Blood		Acute myeloid leukemia	Homo sapiens		disease		319692173382033	753581968715014
1049	SRR8704550	SRA	PRJNA526323	Blood		Acute myeloid leukemia	Homo sapiens		disease		312928301694497	768320518072474
1050	SRR8704546	SRA	PRJNA526323	Blood		Acute myeloid leukemia	Homo sapiens		disease		396439863220318	69086928382425
1051	SRR8704551	SRA	PRJNA526323	Blood		Acute myeloid leukemia	Homo sapiens		disease		238404980679516	756468301696364
1052	SRR8704552	SRA	PRJNA526323	Blood		Acute myeloid leukemia	Homo sapiens		disease		331903981556254	77488637145357
1053	SRR8704548	SRA	PRJNA526323	Blood		Acute myeloid leukemia	Homo sapiens		disease		326603689399532	709529152021173
1054	SRR8704554	SRA	PRJNA526323	Blood		Acute myeloid leukemia	Homo sapiens		healthy		281557542886257	590785207184596
1055	SRR8704555	SRA	PRJNA526323	Blood		Acute myeloid leukemia	Homo sapiens		healthy		318269229751619	635367615775164
1056	SRR8704556	SRA	PRJNA526323	Blood		Acute myeloid leukemia	Homo sapiens		healthy		244095219802964	621742461381398
1057	SRR8704553	SRA	PRJNA526323	Blood		Acute myeloid leukemia	Homo sapiens		healthy		324031432933371	631940116685832
1058	SRR8704558	SRA	PRJNA526323	Blood		Acute myeloid leukemia	Homo sapiens		healthy		434127418369217	501390884549064
1059	SRR8704559	SRA	PRJNA526323	Blood		Acute myeloid leukemia	Homo sapiens		healthy		437295209791183	548607074373567
1060	SRR8704560	SRA	PRJNA526323	Blood		Acute myeloid leukemia	Homo sapiens		healthy		451412226017071	528355142317431
1061	SRR8704557	SRA	PRJNA526323	Blood		Acute myeloid leukemia	Homo sapiens		healthy		384899843040002	506177619758669
1062	SRR8704563	SRA	PRJNA526323	Blood		Acute myeloid leukemia	Homo sapiens		healthy		386492897228979	702967373462642
1063	SRR8704562	SRA	PRJNA526323	Blood		Acute myeloid leukemia	Homo sapiens		healthy		365191274464578	706899318861308
1064	SRR8704561	SRA	PRJNA526323	Blood		Acute myeloid leukemia	Homo sapiens		healthy		363110428236588	724098208914239
1065	SRR8704564	SRA	PRJNA526323	Blood		Acute myeloid leukemia	Homo sapiens		healthy		4114367024952	709655704225857
1066	SRR8704565	SRA	PRJNA526323	Blood		Acute myeloid leukemia	Homo sapiens		disease		408915913191124	60241423458978
1067	SRR8704566	SRA	PRJNA526323	Blood		Acute myeloid leukemia	Homo sapiens		disease		354473265593262	61872530855823
1068	SRR8704568	SRA	PRJNA526323	Blood		Acute myeloid leukemia	Homo sapiens		disease		355090066464752	612969515665378
1069	SRR8704569	SRA	PRJNA526323	Blood		Acute myeloid leukemia	Homo sapiens		healthy		501390884549064	820452223850365
1070	SRR8704571	SRA	PRJNA526323	Blood		Acute myeloid leukemia	Homo sapiens		healthy		462293035092018	833637266078553
1071	SRR8704567	SRA	PRJNA526323	Blood		Acute myeloid leukemia	Homo sapiens		disease		336176835941915	593121027480393
1072	SRR8704572	SRA	PRJNA526323	Blood		Acute myeloid leukemia	Homo sapiens		healthy		498777561614291	830788384949487
1073	SRR8704570	SRA	PRJNA526323	Blood		Acute myeloid leukemia	Homo sapiens		healthy		494110631094643	83039177063951
1074	SRR9115357	SRA	PRJNA498326	Brain		Respiratory failure	Homo sapiens	female	disease		132192809488736	85703111243188
1075	SRR9115359	SRA	PRJNA498326	Brain		Respiratory failure	Homo sapiens	female	disease		444824022521607	110696981393299
1076	SRR9115365	SRA	PRJNA498326	Brain		Respiratory failure	Homo sapiens	female	disease		111769504266975	856373015175794
1077	SRR9115356	SRA	PRJNA498326	Brain		Respiratory failure	Homo sapiens	female	disease		151096191927738	902724253597374
1078	SRR9115371	SRA	PRJNA498326	Brain		Respiratory failure	Homo sapiens	female	disease		322650852980868	995089119901939
1079	SRR9115362	SRA	PRJNA498326	Brain		Respiratory failure	Homo sapiens	female	disease		233628338786443	91301844196865
1080	SRR9115366	SRA	PRJNA498326	Brain		Respiratory failure	Homo sapiens	female	disease		109085343045111	853950780801516
1081	SRR9115373	SRA	PRJNA498326	Brain		Respiratory failure	Homo sapiens	female	disease		219849415363908	872951878270343
1082	SRR9115374	SRA	PRJNA498326	Brain		Respiratory failure	Homo sapiens	female	disease		181147103052984	910357631857014
1083	SRR9115375	SRA	PRJNA498326	Brain		Respiratory failure	Homo sapiens	female	disease		475488750216347	110542922768272
1084	SRR9115376	SRA	PRJNA498326	Brain		Respiratory failure	Homo sapiens	female	disease		455887985347544	11371972619787
1085	SRR9115377	SRA	PRJNA498326	Brain		Respiratory failure	Homo sapiens	female	disease		433485426933163	108332854355845
1086	SRR9115379	SRA	PRJNA498326	Brain		Respiratory failure	Homo sapiens	female	disease		260880924267552	848341273352902
1087	SRR9115382	SRA	PRJNA498326	Brain		Respiratory failure	Homo sapiens	female	disease		181147103052984	781044310384517
1088	SRR9115380	SRA	PRJNA498326	Brain		Respiratory failure	Homo sapiens	female	disease		19297909977186	881422995986937
1089	SRR9115386	SRA	PRJNA498326	Brain		Respiratory failure	Homo sapiens	female	disease		143295940727611	776261457875456
1090	SRR9115378	SRA	PRJNA498326	Brain		Respiratory failure	Homo sapiens	female	disease		426002565596146	111725462698134
1091	SRR9115381	SRA	PRJNA498326	Brain		Respiratory failure	Homo sapiens	female	disease		491073266190291	112464140256193
1092	SRR9588767	SRA	PRJNA550390	Brain		Glioblastoma	Homo sapiens		disease		144360665147561	863157724345981
1093	SRR9856158	SRA	PRJNA557232	Heart	left ventricle	Heart failure	Homo sapiens	male	disease		111103131238874	73271484082987
1094	SRR9856159	SRA	PRJNA557232	Heart	left ventricle	Heart failure	Homo sapiens	male	disease		170487196445635	773063995591679
1095	SRR9856160	SRA	PRJNA557232	Heart	left ventricle	Heart failure	Homo sapiens	female	disease		159931779369823	592765946070309
1096	SRR9856161	SRA	PRJNA557232	Heart	left ventricle	Heart failure	Homo sapiens	male	disease		137295209791183	742894634476948
1097	SRR9856157	SRA	PRJNA557232	Heart	left ventricle	Heart failure	Homo sapiens	female	disease		153605290024021	737989816352469
1098	SRR9856163	SRA	PRJNA557232	Heart	left ventricle	Heart failure	Homo sapiens	male	disease		115704371014558	801379721202899
1099	SRR9856162	SRA	PRJNA557232	Heart	left ventricle	Heart failure	Homo sapiens	male	disease		432959407276106	728456965461433
1100	SRR9856164	SRA	PRJNA557232	Heart	left ventricle	Heart failure	Homo sapiens	male	disease		129278174922785	75214434031457
1101	SRR9856165	SRA	PRJNA557232	Heart	left ventricle	Heart failure	Homo sapiens	female	disease		123266075679027	670113315484797
1102	SRR9856166	SRA	PRJNA557232	Heart	left ventricle	Heart failure	Homo sapiens	male	disease		823749360308273	745071638871807
1103	SRR9856167	SRA	PRJNA557232	Heart	left ventricle	Heart failure	Homo sapiens	female	disease		149569516262407	676062016107245
1104	SRR9856169	SRA	PRJNA557232	Heart	left ventricle	Heart failure	Homo sapiens	male	disease		164154602908752	736553507498419
1105	SRR9856168	SRA	PRJNA557232	Heart	left ventricle	Heart failure	Homo sapiens	female	disease		150080205305716	765892551149237
1106	SRR9856170	SRA	PRJNA557232	Heart	left ventricle	Heart failure	Homo sapiens	female	disease		118269229751619	73068819462727
1107	SRR9856173	SRA	PRJNA557232	Heart	left ventricle	Heart failure	Homo sapiens	female	disease		174416109557041	774543903713405
1108	SRR9856174	SRA	PRJNA557232	Heart	left ventricle	Heart failure	Homo sapiens	male	disease		167355642399014	673822740036724
1109	SRR9856171	SRA	PRJNA557232	Heart	left ventricle	Heart failure	Homo sapiens	female	disease		127500704749987	732966181492899
1110	SRR9856172	SRA	PRJNA557232	Heart	left ventricle	Heart failure	Homo sapiens	male	disease		146466826700344	724164954001753
1111	SRR9856175	SRA	PRJNA557232	Heart	left ventricle	Heart failure	Homo sapiens	male	disease		137295209791183	770935957019268
1112	SRR9856176	SRA	PRJNA557232	Heart	left ventricle	Heart failure	Homo sapiens	male	disease		165992455840238	722013644739608
1113	SRR9856177	SRA	PRJNA557232	Heart	left ventricle	Heart failure	Homo sapiens	male	disease		16507645591169	83657537678617
1114	SRR9856178	SRA	PRJNA557232	Heart	left ventricle	Heart failure	Homo sapiens	male	healthy		131034012061215	542592920520858
1115	SRR9856179	SRA	PRJNA557232	Heart	left ventricle	Heart failure	Homo sapiens	male	healthy		963474123974886	661941301059794
1116	SRR9856181	SRA	PRJNA557232	Heart	left ventricle	Heart failure	Homo sapiens	male	healthy		109761079662642	669278983497265
1117	SRR9856180	SRA	PRJNA557232	Heart	left ventricle	Heart failure	Homo sapiens	male	healthy		985500430304885	682298501854688
1118	SRR9856183	SRA	PRJNA557232	Heart	left ventricle	Heart failure	Homo sapiens	male	healthy		141683974191283	629829173062012
1119	SRR9856185	SRA	PRJNA557232	Heart	left ventricle	Heart failure	Homo sapiens	male	healthy		713695814843359	587504280300259
1120	SRR9856182	SRA	PRJNA557232	Heart	left ventricle	Heart failure	Homo sapiens	male	healthy		114404636961671	633163356717103
1121	SRR9856184	SRA	PRJNA557232	Heart	left ventricle	Heart failure	Homo sapiens	male	healthy		125096157353322	611270013274936
1122	SRR9856186	SRA	PRJNA557232	Heart	left ventricle	Heart failure	Homo sapiens	male	healthy		113750352374994	613934670028966

## Sheet: Table S2
Sample name(s)	Total Input Reads	Trimmed Reads (all)	Trimmed Reads (unique)	All miRNA Reads	Filtered miRNA Reads	Unique miRNAs	Hairpin miRNAs	mature tRNA Reads	primary tRNA Reads	snoRNA Reads	rRNA Reads	ncRNA others	mRNA Reads	Remaining Reads
C_17371	14205954	8532498	541249	7670512	7654799	533	2853	23810	90	46520	87915	213876	8527	478395
C_17373	37859625	21766054	1094719	19592972	19556959	750	5251	82969	310	99945	182580	742017	18898	1041112
C_17376	39531454	31674121	1282594	29017667	28996553	901	10366	186591	1226	100267	217169	825855	34411	1280569
C_17377	36490283	28428917	1362624	25209506	25191854	934	63719	213764	1453	168238	238337	1155008	38218	1340674
C_17378	35897130	25837333	1299513	23246545	23228581	878	26817	211568	985	131400	221116	725863	27244	1245795
C_17380	34549817	29480139	1250352	26494524	26478046	939	72071	283757	1397	113227	188207	1048665	34970	1243321
C_17419	24169880	12382577	740938	10971018	10950679	630	3486	39069	244	94558	94637	482511	11114	685940
C_17426	35575113	23355354	928880	21566751	21548803	744	6527	101676	403	42794	129058	616665	21481	869999
C_17447	30712324	17641247	928618	15614259	15584201	725	9916	98104	326	129853	321812	607251	18828	840898
C_17448	32436315	22473973	1199617	20125240	20107781	846	25960	201400	782	66671	249759	679700	20601	1103860
C_17449	16529030	7599395	486564	6989013	6962335	509	1884	17235	58	13672	32750	109464	5100	430219
C_17450	27636812	23300217	998774	20913050	20898011	856	11234	214563	886	68318	298916	847024	25396	920830
P_13658	7948450	3977688	304708	3575732	3564640	451	1008	14523	42	19057	24080	93323	2893	247030
P_14569	21373210	11558992	766006	9912372	9885310	626	1860	55753	195	89340	93758	653689	12479	739546
P_15311	37004786	29518033	1314395	26527017	26511023	900	43162	231409	1354	173101	196063	1049679	37626	1258622
P_15316	13841019	3737858	378612	3161994	3147567	443	835	15178	59	8816	25124	201862	2909	321081
P_16920	45233424	34570850	1619250	30949273	30914506	908	16497	210894	873	189438	368798	1018531	52427	1764119
P_17189	15998894	5776355	456035	5183838	5164281	497	5489	18851	47	24262	30343	113598	3885	396042
P_17215	34151953	24461536	1141320	22087854	22070414	775	12784	148509	614	137074	268802	671515	29987	1104397
P_17220	39474083	31841970	1342091	28729013	28703994	944	19914	197040	942	80785	248574	1267854	40320	1257528
P_17241	22748034	11480628	849420	9921119	9892553	633	9407	60168	338	100802	121637	417584	12237	837336
P_17252	6158785	2069380	317349	1644072	1636835	274	438	4733	16	21936	37506	44076	1951	314652
P_17431	37578585	31092193	1264279	27854934	27836792	958	24668	259296	1028	149274	271253	1290280	41324	1200136
P_17432	15596928	6382164	557557	5464369	5454323	439	1721	14173	67	81083	61135	243184	5752	510680

## Sheet: Table S3
	baseMean	log2FoldChange	lfcSE	stat	pvalue	padj
hsa-miR-1304-3p	38.6998	24.6175	2.94613	8.35587	6.49514e-17	6.2743e-14
hsa-miR-185-5p	54195.7	-1.512	0.314843	-4.80241	1.56769e-06	0.000757194
hsa-miR-1299	359.611	-3.74388	1.01554	-3.6866	0.00022727	0.073181
hsa-miR-3074-5p	86.9883	-0.969859	0.272615	-3.55761	0.000374238	0.0836227
hsa-miR-4433b-5p	130.038	-1.75448	0.498544	-3.51921	0.00043283	0.0836227
hsa-miR-548p	4.07202	-2.22254	0.668745	-3.32345	0.000889109	0.141778
hsa-miR-1306-5p	1690.98	-1.58725	0.483486	-3.28292	0.00102738	0.141778
hsa-miR-5000-3p	4.43401	-1.69369	0.557121	-3.04007	0.00236521	0.2856
hsa-miR-379-5p	23.6176	-1.2486	0.418671	-2.98229	0.002861	0.30708
hsa-miR-629-5p	1900.53	-0.734492	0.250266	-2.93485	0.0033371	0.322364
hsa-miR-3187-3p	53.6468	-1.51808	0.525777	-2.8873	0.00388561	0.341228
hsa-miR-625-5p	289.585	-0.806863	0.284316	-2.83791	0.00454101	0.365552
hsa-miR-6783-3p	91.5937	1.11708	0.398698	2.80181	0.0050816	0.377602
hsa-miR-3120-3p	6.60717	-1.31074	0.472347	-2.77495	0.00552096	0.380946
hsa-miR-99b-3p	9.46067	-2.70863	0.991507	-2.73183	0.00629832	0.38309
hsa-miR-4504-3p	31.3736	-1.3509	0.494945	-2.72939	0.00634518	0.38309
hsa-miR-6806-3p	58.6454	0.835943	0.315611	2.64865	0.00808136	0.454799
hsa-miR-1307-3p	944.848	-0.966285	0.367052	-2.63256	0.00847451	0.454799
hsa-miR-6514-3p	61.8687	0.802688	0.313514	2.5603	0.0104583	0.528829
hsa-miR-579-5p	17.9327	-0.74509	0.29455	-2.52959	0.0114196	0.528829
hsa-let-7a-3p	179.443	0.790564	0.312817	2.52724	0.0114963	0.528829
hsa-miR-4672-3p	11.4671	-1.19082	0.481054	-2.47544	0.0133074	0.53212
hsa-miR-500a-3p/502-3p	1008.39	-0.684076	0.278261	-2.45839	0.013956	0.53212
hsa-miR-26a-2-3p	70.309	0.723636	0.296415	2.44129	0.0146348	0.53212
hsa-miR-3065-3p	3.61317	-2.66557	1.09236	-2.44018	0.0146798	0.53212
hsa-miR-3163	44.1816	-0.791261	0.324299	-2.43991	0.0146907	0.53212
hsa-miR-874-3p	14.2906	-1.12073	0.460208	-2.43526	0.0148812	0.53212
hsa-miR-3613-5p	956.027	0.992603	0.41164	2.41133	0.0158943	0.53212
hsa-miR-6505-3p	67.866	0.895426	0.371624	2.40949	0.0159746	0.53212
hsa-miR-3140-3p	25.6083	-0.689885	0.289577	-2.38239	0.0172008	0.54559
hsa-miR-423-5p	20160.6	-1.05264	0.446674	-2.35661	0.0184427	0.54559
hsa-miR-185-3p	129.193	-1.1651	0.49526	-2.35249	0.0186481	0.54559
hsa-let-7f-2-3p	5.2923	2.48757	1.06015	2.34642	0.0189546	0.54559
hsa-miR-1273h-3p	37.337	-0.842404	0.359761	-2.34157	0.019203	0.54559
hsa-miR-200c-3p	184.3	-0.42838	0.185362	-2.31105	0.0208301	0.574912
hsa-miR-1301-3p	45.0645	-0.675113	0.29416	-2.29505	0.02173	0.578614
hsa-miR-134-5p	56.8084	-0.785559	0.343402	-2.28758	0.0221622	0.578614
hsa-miR-10395-3p	11.7377	2.14153	0.965245	2.21864	0.0265115	0.669084
hsa-miR-1255b-2-3p	4.59229	-1.48674	0.672329	-2.21133	0.0270127	0.669084
hsa-miR-6873-3p	222.116	0.704487	0.32043	2.19857	0.0279086	0.673994
hsa-miR-184	13.218	1.18651	0.542403	2.1875	0.0287058	0.676336
hsa-miR-6755-3p	19.8453	0.716092	0.330178	2.16881	0.0300973	0.683688
hsa-miR-4773	6.76624	1.98801	0.922012	2.15616	0.0310708	0.683688
hsa-miR-935	12.5889	1.74883	0.81751	2.13922	0.032418	0.683688
hsa-miR-2276-3p	8.58325	-1.3629	0.637344	-2.13841	0.0324838	0.683688
hsa-miR-6895-3p	3.81575	1.20071	0.562196	2.13575	0.0326997	0.683688
hsa-miR-3124-5p	37.9552	-0.877781	0.413034	-2.1252	0.0335697	0.683688
hsa-miR-181a-5p	3810.69	0.724785	0.341815	2.1204	0.0339721	0.683688
hsa-miR-29a-3p	3360.8	0.563084	0.26868	2.09574	0.0361049	0.710532
hsa-miR-6881-3p	138.102	0.483549	0.231559	2.08823	0.036777	0.710532
hsa-miR-625-3p	1982.27	-0.470833	0.227526	-2.06936	0.0385125	0.719126
hsa-miR-1976	1455.74	0.771818	0.373468	2.06662	0.0387695	0.719126
hsa-miR-6866-3p	24.9026	0.802276	0.391182	2.0509	0.0402765	0.719126
hsa-miR-3680-5p	6.61145	-0.8694	0.42417	-2.04965	0.0403986	0.719126
hsa-miR-3150b-3p	13.622	-1.21057	0.592226	-2.0441	0.040944	0.719126
hsa-miR-4665-5p	4.10251	-2.33708	1.15338	-2.02629	0.0427355	0.734455
hsa-miR-1234-3p	7.79485	-1.68773	0.837675	-2.01478	0.043928	0.734455
hsa-miR-483-3p	77.2279	1.20562	0.598868	2.01316	0.0440977	0.734455
hsa-miR-6780a-3p	4.45535	1.33433	0.667206	1.99988	0.0455133	0.745184
hsa-miR-193a-5p	58.1593	-0.905211	0.456471	-1.98306	0.0473602	0.762499
hsa-miR-6739-3p	10.0368	1.10181	0.568549	1.93793	0.0526317	0.833478
hsa-miR-409-3p	1018.95	-0.708829	0.367941	-1.92648	0.0540448	0.842054
hsa-miR-6747-3p	258.027	0.663559	0.347498	1.90953	0.0561934	0.859297
hsa-miR-424-5p	143.395	0.826619	0.435282	1.89904	0.057559	0.859297
hsa-miR-1226-3p	453.065	0.719905	0.382219	1.88349	0.0596346	0.859297
hsa-miR-4742-3p	627.624	0.785206	0.416994	1.88301	0.0596986	0.859297
hsa-miR-4719-3p	6.93396	2.29054	1.23255	1.85838	0.0631153	0.859297
hsa-miR-4637	4.20314	-1.1317	0.610547	-1.85359	0.0637979	0.859297
hsa-miR-3198-3p	2.5552	-2.16505	1.16966	-1.85101	0.0641686	0.859297
hsa-miR-6754-3p	27.2489	0.85142	0.460307	1.84968	0.0643597	0.859297
hsa-miR-4732-5p	474.966	-0.645177	0.351202	-1.83705	0.066202	0.859297
hsa-miR-6716-3p	3.20923	1.70019	0.929265	1.82961	0.0673081	0.859297
hsa-miR-181b-2-3p	20.4561	1.02747	0.561826	1.8288	0.0674298	0.859297
hsa-miR-6783-5p	45.6139	0.380663	0.208278	1.82767	0.0675991	0.859297
hsa-miR-766-3p	15.5759	-1.33362	0.733042	-1.81929	0.0688665	0.859297
hsa-miR-1255b-5p	575.248	-0.735715	0.4046	-1.81837	0.0690069	0.859297
hsa-miR-643-3p	28.4173	-0.590977	0.325717	-1.81439	0.0696178	0.859297
hsa-miR-378a-5p	997.692	0.444477	0.245338	1.81169	0.0700341	0.859297
hsa-miR-3939-3p	8.16006	-0.799991	0.441949	-1.81014	0.0702738	0.859297
hsa-miR-3175-5p	4.70748	-1.94384	1.08365	-1.79379	0.0728468	0.867807
hsa-miR-1908-5p	7.05543	-1.23496	0.68972	-1.79052	0.07337	0.867807
hsa-miR-142-5p	193873	0.719	0.402423	1.78668	0.0739897	0.867807
hsa-miR-659-5p	16.4103	0.57067	0.320036	1.78314	0.0745631	0.867807
hsa-miR-342-3p	51885.4	0.504126	0.285732	1.76433	0.0776765	0.89328
hsa-miR-4473-3p	6.10721	-0.854797	0.488706	-1.7491	0.0802732	0.906035
hsa-miR-92b-5p	51.2641	-0.827765	0.476914	-1.73567	0.0826226	0.906035
hsa-miR-6748-3p	13.0546	0.756891	0.440636	1.71772	0.0858471	0.906035
hsa-miR-3605-3p	2969.97	0.709763	0.413489	1.71652	0.0860664	0.906035
hsa-miR-27a-5p	8.60671	-0.810223	0.474579	-1.70725	0.0877764	0.906035
hsa-miR-4738-3p	39.9498	-0.632445	0.371613	-1.70189	0.0887758	0.906035
hsa-miR-493-3p	4.48581	-1.07974	0.634592	-1.70147	0.0888542	0.906035
hsa-miR-616-3p	6.33171	-0.928844	0.548252	-1.69419	0.0902292	0.906035
hsa-miR-92a-3p	1.07918e+06	0.562103	0.333787	1.68402	0.0921782	0.906035
hsa-miR-5187-3p	5.0034	1.17713	0.700402	1.68065	0.0928308	0.906035
hsa-miR-197-3p	633.571	-0.725315	0.432348	-1.67762	0.0934218	0.906035
hsa-miR-222-3p	556.062	-0.540972	0.322975	-1.67496	0.0939412	0.906035
hsa-miR-4714-3p	11.3615	-0.721948	0.432104	-1.67077	0.0947663	0.906035
hsa-miR-3913-3p	19.611	0.561323	0.337128	1.66501	0.0959103	0.906035
hsa-miR-339-5p	3658.32	-0.340621	0.205904	-1.65427	0.0980725	0.906035
hsa-miR-6842-3p	163.277	0.564658	0.342882	1.6468	0.099599	0.906035
hsa-miR-3124-3p	1.72654	2.01202	1.22496	1.64253	0.100481	0.906035
hsa-miR-374b-5p	832.792	-0.712415	0.433795	-1.64228	0.100531	0.906035
hsa-miR-5695-3p	111.76	0.429538	0.262068	1.63903	0.101207	0.906035
hsa-miR-6735-3p	7.71464	1.24324	0.759518	1.63688	0.101656	0.906035
hsa-miR-495-5p	1.17947	2.26365	1.39919	1.61783	0.105699	0.906035
hsa-miR-329-3p	19.5631	-0.948935	0.587427	-1.61541	0.106222	0.906035
hsa-miR-5189-3p	188.02	-1.09867	0.684062	-1.6061	0.108253	0.906035
hsa-miR-374b-3p	8.51765	-0.932249	0.581619	-1.60285	0.108968	0.906035
hsa-miR-1246	2.94794	1.88894	1.17939	1.60161	0.109241	0.906035
hsa-miR-211-5p	19.9264	0.578168	0.361178	1.60078	0.109425	0.906035
hsa-miR-584-3p	11.8047	-0.94181	0.588517	-1.60031	0.10953	0.906035
hsa-miR-4482-3p	4.45349	1.75402	1.09634	1.59989	0.109623	0.906035
hsa-miR-363-5p	15.2651	0.573223	0.359576	1.59416	0.1109	0.906035
hsa-miR-21-3p	12.0469	-0.818843	0.514426	-1.59176	0.111439	0.906035
hsa-miR-4433a-5p	5.24369	-1.35234	0.850828	-1.58944	0.111962	0.906035
hsa-miR-6513-3p	573.524	0.455598	0.287811	1.58298	0.113427	0.906035
hsa-miR-219a-5p	2.13078	1.64618	1.04351	1.57753	0.114673	0.906035
hsa-miR-3158-3p	159.044	-1.32398	0.841084	-1.57413	0.115457	0.906035
hsa-miR-6787-3p	2.72571	2.01687	1.28151	1.57383	0.115527	0.906035
hsa-miR-5690	26.4427	-0.569249	0.363911	-1.56425	0.117759	0.906035
hsa-miR-6808-3p	1.75081	-1.89183	1.21365	-1.55879	0.119045	0.906035
hsa-miR-3667-5p	17.2734	-1.40288	0.903796	-1.55221	0.120612	0.906035
hsa-miR-548d-3p	6.30539	-0.842277	0.543629	-1.54936	0.121295	0.906035
hsa-miR-1306-3p	4.78312	-1.50722	0.973684	-1.54796	0.121633	0.906035
hsa-miR-6721-5p	3.09127	-1.50231	0.975081	-1.5407	0.12339	0.906035
hsa-miR-145-5p	170.2	0.561568	0.36666	1.53157	0.125628	0.906035
hsa-miR-4639-3p	3.63827	0.98836	0.645476	1.53121	0.125717	0.906035
hsa-miR-3613-3p	76.1652	0.57254	0.376145	1.52213	0.127977	0.906035
hsa-let-7b-3p	135.337	0.540453	0.355843	1.5188	0.128813	0.906035
hsa-miR-652-3p	968.962	-0.562133	0.370314	-1.51799	0.129017	0.906035
hsa-miR-10399-5p	27.5673	0.609951	0.403475	1.51174	0.130599	0.906035
hsa-miR-589-3p	43.4881	-0.521288	0.345319	-1.50958	0.13115	0.906035
hsa-miR-378a-3p/378c/378d/378e	2771.19	-0.369065	0.244615	-1.50876	0.131361	0.906035
hsa-miR-4443	5.41529	-1.76656	1.17742	-1.50036	0.133521	0.906035
hsa-miR-4470-5p	3.59306	1.33954	0.89315	1.4998	0.133667	0.906035
hsa-miR-23a-5p	1.86035	-2.59597	1.73151	-1.49925	0.133809	0.906035
hsa-miR-5193-3p	14.1927	0.658918	0.440593	1.49553	0.134777	0.906035
hsa-miR-191-5p	1.32295e+06	0.655456	0.438709	1.49406	0.135161	0.906035
hsa-miR-6505-5p	26.4769	0.816387	0.548216	1.48917	0.136442	0.906035
hsa-miR-323a-3p	57.2391	-0.654457	0.440004	-1.48739	0.136912	0.906035
hsa-miR-584-5p	1165.18	-0.351673	0.238097	-1.47702	0.139671	0.906035
hsa-miR-6824-3p	1.21846	2.13116	1.4459	1.47393	0.140501	0.906035
hsa-miR-6733-3p	22.9419	0.811961	0.551625	1.47194	0.141036	0.906035
hsa-miR-542-3p	23.8681	0.798383	0.543076	1.47011	0.141531	0.906035
hsa-miR-4422-3p	7.95038	0.757534	0.516873	1.46561	0.142755	0.906035
hsa-miR-100-5p	1717.86	1.16197	0.793672	1.46405	0.143181	0.906035
hsa-miR-4669	3.1827	-2.52933	1.73007	-1.46199	0.143745	0.906035
hsa-miR-641	40.4548	-0.622332	0.426233	-1.46008	0.144269	0.906035
hsa-miR-4678-5p	1.98475	1.26412	0.868874	1.45489	0.1457	0.906035
hsa-miR-486-5p	2.87122e+06	-0.500586	0.344633	-1.45252	0.146358	0.906035
hsa-miR-4660	6.72554	-0.610376	0.420527	-1.45146	0.146653	0.906035
hsa-miR-503-5p	1112.93	0.519296	0.357944	1.45077	0.146843	0.906035
hsa-miR-25-5p	69.6302	-0.555139	0.382916	-1.44977	0.147123	0.906035
hsa-miR-744-5p	1172.36	-0.46071	0.318436	-1.44679	0.147956	0.906035
hsa-miR-23b-5p	7.40148	-0.661484	0.457462	-1.44599	0.148181	0.906035
hsa-miR-4728-3p	11.3952	0.80793	0.559336	1.44445	0.148614	0.906035
hsa-miR-223-3p	250808	0.445742	0.31075	1.43441	0.151456	0.906035
hsa-miR-3164-5p	18.8272	-0.605147	0.42205	-1.43383	0.151622	0.906035
hsa-miR-4717-3p	1.15	-2.18983	1.53741	-1.42437	0.15434	0.906035
hsa-miR-671-3p	100.254	-0.631766	0.44428	-1.422	0.155026	0.906035
hsa-miR-1271-5p	27.582	-0.928424	0.654246	-1.41907	0.155877	0.906035
hsa-miR-3667-3p	4.36119	-1.30269	0.919282	-1.41707	0.156462	0.906035
hsa-miR-5584-5p	25.6167	0.905709	0.639195	1.41695	0.156497	0.906035
hsa-miR-1248	5.40948	1.67437	1.18489	1.4131	0.157626	0.906035
hsa-miR-450b-5p	9.12866	0.935999	0.665543	1.40637	0.159614	0.906035
hsa-miR-4521	36.3853	-0.435311	0.309773	-1.40526	0.159944	0.906035
hsa-miR-708-5p	4.7822	-1.52704	1.09396	-1.39588	0.162751	0.906035
hsa-miR-1273c	66.0709	-0.391621	0.28068	-1.39526	0.162938	0.906035
hsa-miR-4646-5p	3.57518	-1.13681	0.816698	-1.39196	0.163935	0.906035
hsa-miR-6516-5p	8.55842	1.06208	0.764328	1.38956	0.164663	0.906035
hsa-miR-6840-5p	4.12867	-1.06506	0.766868	-1.38884	0.164882	0.906035
hsa-let-7f-1-3p	30.7451	0.560431	0.40492	1.38405	0.166342	0.906035
hsa-miR-4786-5p	2.48151	-1.25191	0.905705	-1.38224	0.166897	0.906035
hsa-miR-5583-3p	6.11699	-0.774842	0.560589	-1.38219	0.166913	0.906035
hsa-miR-29b-3p	8567.11	0.509796	0.3692	1.38081	0.167337	0.906035
hsa-miR-95-3p	9.3534	-0.555807	0.403275	-1.37823	0.168131	0.906035
hsa-miR-6786-3p	63.5449	0.367774	0.267299	1.37589	0.168856	0.906035
hsa-miR-4762-3p	3.8745	-1.20451	0.877949	-1.37196	0.170077	0.906035
hsa-miR-125a-3p	1.13833	-1.94031	1.41586	-1.3704	0.170561	0.906035
hsa-miR-181b-3p	6.3911	0.938084	0.685653	1.36816	0.171261	0.906035
hsa-miR-1275	66.0866	-0.884759	0.646707	-1.3681	0.171281	0.906035
hsa-miR-491-5p	139.183	-0.622363	0.455169	-1.36732	0.171524	0.906035
hsa-miR-24-3p	3651.4	-0.43737	0.31996	-1.36695	0.17164	0.906035
hsa-miR-4784	2.0813	-3.72484	2.73884	-1.36001	0.173827	0.909533
hsa-miR-92b-3p	7703.67	0.903996	0.66619	1.35696	0.174793	0.909533
hsa-miR-10b-5p	25.9322	0.461246	0.340174	1.35591	0.175127	0.909533
hsa-miR-144-5p	26891.9	-0.618325	0.457371	-1.35191	0.176404	0.911141
hsa-miR-6833-3p	84.5398	0.521974	0.387107	1.3484	0.17753	0.911141
hsa-miR-4781-3p	79.8001	0.345803	0.256891	1.34611	0.178267	0.911141
hsa-miR-6738-3p	2.53639	1.64339	1.24194	1.32324	0.185756	0.93636
hsa-miR-1285-3p	31.8069	-1.13724	0.859853	-1.3226	0.18597	0.93636
hsa-miR-30a-5p	1085.37	0.492356	0.372499	1.32177	0.186246	0.93636
hsa-miR-516a-5p	3.10447	1.88682	1.43189	1.31771	0.187601	0.93636
hsa-miR-3615-3p	16463.3	0.643664	0.488966	1.31638	0.188047	0.93636
hsa-miR-6750-3p	20.948	0.825038	0.631389	1.3067	0.191314	0.944408
hsa-miR-4676-3p	5.95189	-0.630627	0.482941	-1.3058	0.191619	0.944408
hsa-miR-628-3p	329.183	-0.416848	0.320154	-1.30202	0.192909	0.945938
hsa-miR-6511b-3p	125.746	-0.550122	0.424429	-1.29615	0.194925	0.950997
hsa-miR-769-5p	50.7006	-0.554368	0.430796	-1.28685	0.198148	0.960655
hsa-miR-30a-3p	160.13	0.673172	0.52413	1.28436	0.199016	0.960655
hsa-miR-331-3p	1020.36	-0.313356	0.244452	-1.28187	0.199888	0.960655
hsa-miR-6886-3p	0.495809	3.39147	2.66574	1.27224	0.203287	0.969008
hsa-miR-10a-5p	798.587	-0.371081	0.291897	-1.27127	0.203632	0.969008
hsa-miR-505-3p	173.151	0.323901	0.256202	1.26424	0.206143	0.972796
hsa-miR-5701	0.751089	2.04949	1.63097	1.25661	0.208894	0.972796
hsa-miR-199b-5p	221.035	0.509974	0.406186	1.25552	0.209291	0.972796
hsa-miR-423-3p	7076.53	-0.627963	0.500813	-1.25389	0.209883	0.972796
hsa-miR-7110-3p	9.74118	0.738361	0.588868	1.25387	0.209891	0.972796
hsa-miR-6809-3p	1.04503	2.70751	2.16207	1.25227	0.21047	0.972796
hsa-miR-4800-3p	1.98426	-3.64651	2.94165	-1.23961	0.215119	0.979572
hsa-miR-6802-3p	87.8139	0.380949	0.307389	1.2393	0.215233	0.979572
hsa-miR-3942-5p	2.92742	-0.943437	0.761284	-1.23927	0.215245	0.979572
hsa-miR-301a-5p	6.10356	0.766041	0.620689	1.23418	0.217136	0.979572
hsa-miR-7706	245.449	0.444878	0.361186	1.23172	0.218055	0.979572
hsa-miR-6741-3p	135.587	0.497867	0.404367	1.23123	0.218238	0.979572
hsa-miR-5581-3p	3.53926	-0.93369	0.759783	-1.22889	0.219113	0.979572
hsa-miR-3065-5p	7.85876	-0.597591	0.487273	-1.2264	0.220049	0.979572
hsa-miR-6818-3p	118.299	0.397251	0.325728	1.21958	0.222625	0.981518
hsa-miR-4755-5p	19.7089	-0.49232	0.404607	-1.21678	0.223686	0.981518
hsa-miR-181a-3p	234.701	0.422108	0.347455	1.21486	0.22442	0.981518
hsa-miR-6816-3p	5.61578	-0.686139	0.570655	-1.20237	0.22922	0.981518
hsa-miR-548ay-3p	167.523	0.399486	0.332395	1.20184	0.229425	0.981518
hsa-miR-487b-3p	9.97382	-0.995725	0.829227	-1.20079	0.229834	0.981518
hsa-miR-320a-3p/320b/320c/320d/320e	4719.12	-0.58092	0.483843	-1.20064	0.229891	0.981518
hsa-miR-610	20.4025	-0.538675	0.449232	-1.1991	0.230488	0.981518
hsa-miR-582-3p	15.9661	0.558521	0.468329	1.19258	0.233033	0.981518
hsa-miR-331-5p	20.2027	0.475598	0.399253	1.19122	0.233567	0.981518
hsa-miR-10399-3p	108.208	0.522156	0.438572	1.19058	0.233818	0.981518
hsa-miR-4745-3p	15.7302	-0.715822	0.601974	-1.18912	0.234391	0.981518
hsa-miR-1288-3p	3.18023	-0.802518	0.6774	-1.1847	0.236135	0.981518
hsa-miR-22-3p	6384.6	-0.612847	0.518637	-1.18165	0.237345	0.981518
hsa-miR-5187-5p	16.7446	0.702224	0.594762	1.18068	0.23773	0.981518
hsa-miR-140-5p	233.984	-0.509675	0.432919	-1.1773	0.239076	0.981518
hsa-miR-7155-3p	3.86021	-1.17669	1.0008	-1.17575	0.239694	0.981518
hsa-miR-3150a-3p	18.2019	-0.605741	0.515376	-1.17534	0.23986	0.981518
hsa-miR-627-3p	23.6864	0.664277	0.568035	1.16943	0.24223	0.981518
hsa-miR-16-2-3p	227.97	0.359966	0.308094	1.16837	0.242659	0.981518
hsa-miR-98-3p	2.98696	2.07311	1.77754	1.16628	0.243501	0.981518
hsa-miR-6743-3p	2.04579	-1.18409	1.01562	-1.16588	0.243662	0.981518
hsa-miR-6730-3p	5.86871	-0.598693	0.515066	-1.16236	0.245089	0.981518
hsa-miR-3157-5p	60.4756	-0.257962	0.222539	-1.15918	0.246384	0.981518
hsa-miR-181c-3p	11.3414	0.777833	0.673502	1.15491	0.248128	0.981518
hsa-miR-5010-5p	4.46504	-0.916517	0.794404	-1.15372	0.248617	0.981518
hsa-miR-3675-3p	2.76685	-1.6565	1.43777	-1.15213	0.249266	0.981518
hsa-miR-548ap-5p/548j-5p	100.127	-0.414615	0.360915	-1.14879	0.250643	0.981518
hsa-miR-548at-3p	28.0963	0.627697	0.546557	1.14846	0.25078	0.981518
hsa-miR-4727-3p	1.00501	1.85514	1.63	1.13812	0.255071	0.981518
hsa-miR-4785	3.26977	-1.61724	1.42627	-1.13389	0.25684	0.981518
hsa-miR-4440	4.40386	-0.924356	0.817825	-1.13026	0.258366	0.981518
hsa-miR-29c-3p	3388.95	0.452045	0.400107	1.12981	0.258556	0.981518
hsa-miR-548at-5p	12.2509	-0.533082	0.475036	-1.12219	0.26178	0.981518
hsa-miR-1294-3p	9.15361	-0.638225	0.568924	-1.12181	0.261943	0.981518
hsa-miR-139-3p	54.7994	0.641148	0.573827	1.11732	0.263858	0.981518
hsa-miR-3691-5p	24.3762	-0.527334	0.472633	-1.11574	0.264535	0.981518
hsa-miR-3928-3p	34.0848	-0.469585	0.42141	-1.11432	0.265143	0.981518
hsa-miR-6515-5p	0.894401	2.24666	2.01945	1.11251	0.26592	0.981518
hsa-miR-192-3p	48.9654	-0.324954	0.294729	-1.10255	0.270223	0.981518
hsa-miR-6782-3p	50.0071	0.390365	0.354082	1.10247	0.270257	0.981518
hsa-miR-3155a-5p	9.67973	-0.591143	0.538825	-1.0971	0.272599	0.981518
hsa-miR-12136	10.1332	-0.540065	0.492959	-1.09556	0.273273	0.981518
hsa-miR-28-5p	20.1346	-0.786709	0.718929	-1.09428	0.273833	0.981518
hsa-miR-148a-3p	28829.2	-0.367882	0.337255	-1.09081	0.275355	0.981518
hsa-miR-548ag-3p	4.03444	-0.840027	0.771628	-1.08864	0.276312	0.981518
hsa-miR-597-3p	26.2374	-0.335268	0.309949	-1.08169	0.279391	0.981518
hsa-miR-6508-5p	2.82315	1.3811	1.28061	1.07847	0.280824	0.981518
hsa-miR-382-5p	50.1674	-0.490881	0.45529	-1.07817	0.280956	0.981518
hsa-miR-181a-2-3p	4335.92	0.290354	0.269309	1.07814	0.280969	0.981518
hsa-miR-16-1-3p	24.13	-0.590002	0.549461	-1.07378	0.28292	0.981518
hsa-miR-155-5p	1833.04	0.234789	0.218745	1.07335	0.283116	0.981518
hsa-miR-199a-5p	159.606	-0.371528	0.346314	-1.07281	0.283358	0.981518
hsa-miR-877-5p	3.30246	-0.996408	0.929818	-1.07162	0.283892	0.981518
hsa-miR-5006-3p	8.21483	0.9902	0.924501	1.07106	0.28414	0.981518
hsa-miR-210-5p	2.46592	-1.06645	0.996748	-1.06993	0.28465	0.981518
hsa-miR-500b-3p	5.07793	-1.18866	1.11319	-1.0678	0.285611	0.981518
hsa-miR-30b-5p/30c-5p	26813.4	0.367187	0.343889	1.06775	0.285634	0.981518
hsa-miR-128-1-5p	19.0085	-0.604432	0.566553	-1.06686	0.286036	0.981518
hsa-miR-1294-5p	463.392	-0.481399	0.452369	-1.06417	0.28725	0.981518
hsa-miR-323b-3p	111.122	-0.409118	0.385524	-1.0612	0.288599	0.981518
hsa-miR-4779-5p	18.1012	0.442196	0.417788	1.05842	0.289863	0.981518
hsa-let-7d-5p	14392	-0.442384	0.418469	-1.05715	0.290443	0.981518
hsa-miR-6875-3p	0.351291	3.07461	2.91297	1.05549	0.291202	0.981518
hsa-miR-590-3p	38.6071	0.524942	0.497859	1.0544	0.2917	0.981518
hsa-miR-431-5p	33.7715	-0.713211	0.677706	-1.05239	0.292621	0.981518
hsa-miR-6894-3p	4.90249	-1.3959	1.32675	-1.05212	0.292746	0.981518
hsa-miR-6739-5p	7.32201	1.04589	0.99712	1.04891	0.294221	0.981518
hsa-miR-210-3p	329.27	-0.306344	0.292559	-1.04712	0.295045	0.981518
hsa-miR-4804-3p	11.9273	-0.64051	0.612301	-1.04607	0.295529	0.981518
hsa-miR-6514-5p	111.741	0.499585	0.477962	1.04524	0.295912	0.981518
hsa-miR-874-5p	8.47508	-0.583939	0.558773	-1.04504	0.296006	0.981518
hsa-miR-941	2136.5	-0.416079	0.398253	-1.04476	0.296133	0.981518
hsa-miR-130b-3p	1338.21	-0.21507	0.206035	-1.04386	0.296552	0.981518
hsa-miR-219b-5p	13.7131	-0.458932	0.439777	-1.04356	0.296691	0.981518
hsa-miR-20a-3p	14.6001	0.643206	0.618366	1.04017	0.298261	0.983344
hsa-miR-654-3p	218.834	-0.469741	0.45354	-1.03572	0.300333	0.986808
hsa-miR-221-3p	1914.69	-0.374252	0.362455	-1.03255	0.301816	0.98764
hsa-miR-425-5p	73198.8	0.290978	0.283122	1.02775	0.304068	0.98764
hsa-miR-147b-5p	1.26332	-0.998941	0.972713	-1.02696	0.304437	0.98764
hsa-miR-3150a-5p	19.1504	-0.348435	0.339811	-1.02538	0.305184	0.98764
hsa-miR-196b-5p	890.445	-0.401228	0.391713	-1.02429	0.305698	0.98764
hsa-miR-579-3p	3.99394	-0.758468	0.742959	-1.02087	0.307314	0.98955
hsa-miR-1537-3p	1.83351	-0.819805	0.806556	-1.01643	0.309426	0.991719
hsa-miR-3683-5p	2.38329	-1.0096	0.995972	-1.01369	0.310732	0.991719
hsa-miR-6767-5p	61.5354	0.574348	0.568906	1.00957	0.312703	0.991719
hsa-miR-548e-5p	14.3959	-0.462716	0.458379	-1.00946	0.312753	0.991719
hsa-miR-6855-5p	1.35279	-1.79366	1.77819	-1.0087	0.31312	0.991719
hsa-miR-148a-5p	48.2213	0.242138	0.242273	0.999442	0.317581	0.99466
hsa-miR-99b-5p	2006.06	-0.460087	0.461796	-0.996299	0.319105	0.99466
hsa-miR-6772-3p	6.0603	0.524128	0.529399	0.990045	0.322152	0.99466
hsa-miR-548aw	4.89028	0.728016	0.73874	0.985483	0.324387	0.99466
hsa-miR-181b-5p	402.288	0.321352	0.326242	0.985013	0.324618	0.99466
hsa-miR-32-5p	333.969	0.418112	0.425573	0.982468	0.32587	0.99466
hsa-miR-3912-3p	3.97642	0.816174	0.83221	0.98073	0.326726	0.99466
hsa-miR-4804-5p	5.67876	-0.657492	0.670761	-0.980217	0.326979	0.99466
hsa-miR-636-3p	519.681	0.37242	0.381588	0.975976	0.329076	0.99466
hsa-miR-939-5p	1.48316	-1.25824	1.29082	-0.974761	0.329679	0.99466
hsa-miR-660-3p	16.2193	0.647373	0.664534	0.974176	0.329969	0.99466
hsa-miR-182-3p	1.32168	1.29928	1.33379	0.974128	0.329993	0.99466
hsa-miR-1468-5p	356.839	0.496994	0.512873	0.969039	0.332526	0.99466
hsa-miR-214-3p	0.352512	2.46135	2.54896	0.965626	0.334231	0.99466
hsa-miR-4732-3p	21134.1	0.398421	0.41335	0.963885	0.335104	0.99466
hsa-miR-1237-3p	3.49031	-1.3769	1.4293	-0.963343	0.335375	0.99466
hsa-miR-10527-5p	55.0753	0.333981	0.347216	0.961884	0.336108	0.99466
hsa-miR-15b-3p	4611.76	0.273487	0.284704	0.9606	0.336753	0.99466
hsa-miR-3133	65.0672	0.301008	0.314149	0.958171	0.337977	0.99466
hsa-miR-556-3p	2.89247	-0.897568	0.936853	-0.958066	0.338029	0.99466
hsa-miR-4479-3p	14.8563	1.37164	1.43663	0.95476	0.339699	0.99466
hsa-miR-5094-5p	9.02888	0.40615	0.426117	0.953141	0.340519	0.99466
hsa-miR-3912-5p	1.01453	-1.26655	1.33334	-0.949906	0.34216	0.99466
hsa-miR-1296-5p	8.25008	-0.865114	0.913517	-0.947015	0.343631	0.99466
hsa-miR-7113-5p	3.45539	-0.665478	0.703537	-0.945903	0.344198	0.99466
hsa-miR-1256-3p	5.53508	-0.591228	0.627379	-0.942379	0.345999	0.99466
hsa-miR-6850-5p	2.42153	-1.14784	1.22258	-0.938864	0.3478	0.99466
hsa-miR-548l	12.7275	-0.453828	0.484854	-0.936011	0.349268	0.99466
hsa-miR-6777-3p	4.59889	2.55922	2.73883	0.934419	0.350088	0.99466
hsa-miR-548av-5p/548k	12.7209	-0.461158	0.49357	-0.934332	0.350133	0.99466
hsa-miR-3909-3p	5.86946	-0.696954	0.749411	-0.930002	0.35237	0.99466
hsa-miR-6876-3p	0.807234	2.12221	2.284	0.929165	0.352804	0.99466
hsa-miR-454-5p	1372.98	0.332603	0.360131	0.923561	0.355715	0.99466
hsa-miR-487b-5p	2.78533	-0.750833	0.814169	-0.922207	0.35642	0.99466
hsa-miR-1914-5p	1.22331	-1.52096	1.6589	-0.916849	0.359222	0.99466
hsa-miR-3139-5p	1.2329	-0.996493	1.09148	-0.912977	0.361255	0.99466
hsa-miR-548ad-5p/548ae-5p/548ay-5p/548b-5p/548d-5p	101.377	-0.380493	0.416858	-0.912764	0.361367	0.99466
hsa-miR-6882-5p	33.2039	0.498313	0.546031	0.912609	0.361448	0.99466
hsa-miR-6812-3p	19.282	-0.514742	0.565272	-0.91061	0.362501	0.99466
hsa-miR-4657	0.968961	1.18328	1.30152	0.909152	0.36327	0.99466
hsa-miR-4753-3p	28.5144	0.323557	0.356065	0.908704	0.363507	0.99466
hsa-miR-6770-3p	0.941611	1.10071	1.21136	0.908659	0.36353	0.99466
hsa-miR-26a-5p	79821.8	-0.231686	0.254978	-0.908651	0.363534	0.99466
hsa-miR-6733-5p	8.65489	0.342999	0.377885	0.907681	0.364047	0.99466
hsa-miR-3918-3p	1.4454	1.79567	1.97931	0.907222	0.36429	0.99466
hsa-miR-4746-5p	31.9908	-0.436831	0.481753	-0.906754	0.364537	0.99466
hsa-miR-4644-3p	3.60885	0.871632	0.967919	0.900522	0.367843	0.99466
hsa-miR-4772-3p	139.38	-0.425226	0.472334	-0.900266	0.367979	0.99466
hsa-miR-2355-3p	2.0472	0.798722	0.887771	0.899694	0.368283	0.99466
hsa-miR-1287-5p	192.669	-0.438755	0.490844	-0.893877	0.371388	0.99466
hsa-let-7d-3p	1453.3	0.354382	0.39938	0.88733	0.374901	0.99466
hsa-miR-146a-3p	8.9547	0.8183	0.929763	0.880116	0.378796	0.99466
hsa-miR-369-3p	1.93541	0.902351	1.02844	0.877397	0.380271	0.99466
hsa-let-7e-3p	1.50493	1.16515	1.32919	0.876585	0.380712	0.99466
hsa-miR-335-5p	1445.74	0.335648	0.383269	0.87575	0.381166	0.99466
hsa-miR-22-5p	48.6738	-0.539705	0.616355	-0.875639	0.381226	0.99466
hsa-miR-6751-3p	1.13594	1.12481	1.28971	0.872137	0.383133	0.99466
hsa-miR-9-3p	2.77146	-0.816168	0.940585	-0.867724	0.385546	0.99466
hsa-miR-4668-5p	60.6148	0.419373	0.484262	0.866003	0.386488	0.99466
hsa-miR-11400	34.5701	-1.62149	1.87368	-0.865404	0.386817	0.99466
hsa-miR-502-5p	6.0887	-0.608702	0.708586	-0.859038	0.39032	0.99466
hsa-miR-6810-3p	0.899926	-1.28945	1.5027	-0.858084	0.390846	0.99466
hsa-miR-628-5p	71.7201	-0.202294	0.235846	-0.857737	0.391038	0.99466
hsa-miR-339-3p	371.115	-0.365512	0.42639	-0.857224	0.391321	0.99466
hsa-miR-20a-5p	2304.49	0.537816	0.627591	0.856952	0.391471	0.99466
hsa-miR-3160-3p	5.41314	-0.514177	0.602247	-0.853765	0.393235	0.99466
hsa-miR-122-5p	74.8702	-0.403469	0.473592	-0.851934	0.394251	0.99466
hsa-miR-6501-5p	19.8456	0.336651	0.3955	0.851203	0.394657	0.99466
hsa-miR-576-3p	25.3932	-0.452414	0.531818	-0.850693	0.39494	0.99466
hsa-miR-27b-5p	1.45064	1.13671	1.33826	0.84939	0.395664	0.99466
hsa-miR-4646-3p	45.5487	1.33931	1.58165	0.846778	0.397119	0.99466
hsa-miR-3136-5p	4.76554	-0.653398	0.772559	-0.845759	0.397687	0.99466
hsa-miR-203b-3p	0.80409	-1.73739	2.05708	-0.844592	0.398339	0.99466
hsa-miR-5188-3p	16.4014	0.326944	0.389293	0.83984	0.400998	0.99466
hsa-miR-1307-5p	31.1641	0.403801	0.480902	0.839675	0.401091	0.99466
hsa-miR-15a-3p	1.1969	1.17886	1.4126	0.834532	0.403981	0.99466
hsa-miR-6882-3p	21.5861	0.371506	0.447317	0.83052	0.406245	0.99466
hsa-miR-138-2-3p	3.09133	-1.13375	1.36564	-0.830196	0.406428	0.99466
hsa-miR-3614-5p	7.61384	0.498019	0.601978	0.827303	0.408065	0.99466
hsa-miR-501-3p	768.331	-0.336242	0.409136	-0.821835	0.411171	0.99466
hsa-miR-3135a	3.37252	-0.604247	0.73852	-0.818186	0.413251	0.99466
hsa-miR-338-3p	44.1629	0.327063	0.401484	0.814634	0.415282	0.99466
hsa-miR-6885-3p	24.8939	0.370055	0.454357	0.814458	0.415382	0.99466
hsa-miR-6847-5p	2.76471	-0.767631	0.946997	-0.810595	0.417598	0.99466
hsa-miR-4775	3.98503	0.587878	0.72619	0.809538	0.418206	0.99466
hsa-miR-4467-5p	1.28192	-1.46389	1.80977	-0.808881	0.418583	0.99466
hsa-miR-450a-5p	1.41433	1.02445	1.26793	0.807974	0.419105	0.99466
hsa-miR-4755-3p	2.75394	-0.749697	0.928982	-0.807009	0.419661	0.99466
hsa-miR-3138-3p	7.6447	-0.692905	0.861564	-0.804241	0.421258	0.99466
hsa-miR-943-3p	39.3437	-0.402935	0.502797	-0.801388	0.422907	0.99466
hsa-miR-4511-5p	94.1083	-0.227946	0.284522	-0.801155	0.423042	0.99466
hsa-miR-212-5p	4.60045	0.633945	0.792899	0.799528	0.423984	0.99466
hsa-miR-551a	2.48184	0.876807	1.09789	0.798628	0.424506	0.99466
hsa-miR-337-3p	7.96658	0.490077	0.613942	0.798245	0.424728	0.99466
hsa-miR-589-5p	243.147	-0.195229	0.245031	-0.796754	0.425594	0.99466
hsa-miR-6807-5p	1.3656	0.942264	1.18274	0.796676	0.425639	0.99466
hsa-miR-7151-3p	1.14197	1.78976	2.24751	0.79633	0.42584	0.99466
hsa-miR-29a-5p	1.2276	0.936313	1.1846	0.790404	0.429292	0.99466
hsa-miR-7-5p	17607.4	-0.411365	0.52179	-0.788372	0.430479	0.99466
hsa-miR-1256-5p	1.53778	-0.767135	0.973552	-0.787975	0.430711	0.99466
hsa-miR-181c-5p	11.3789	0.481593	0.616024	0.781776	0.434346	0.99466
hsa-miR-499a-5p	2.63824	0.692454	0.889875	0.778147	0.436482	0.99466
hsa-miR-550a-3p	371.487	-0.54751	0.705044	-0.776562	0.437417	0.99466
hsa-miR-493-5p	8.42976	-0.698603	0.899654	-0.776524	0.43744	0.99466
hsa-miR-10a-3p	5.17914	-0.399652	0.516151	-0.774293	0.438757	0.99466
hsa-miR-548ae-3p/548aj-3p/548aq-3p/548x-3p	69.0734	0.463385	0.599349	0.773148	0.439435	0.99466
hsa-miR-4632-3p	1.95701	0.630615	0.816522	0.772319	0.439926	0.99466
hsa-miR-3130-3p	3.63197	-0.513783	0.66585	-0.77162	0.44034	0.99466
hsa-miR-101-3p	20572.7	-0.368675	0.479094	-0.769527	0.441581	0.99466
hsa-miR-27a-3p/27b-3p	4174.38	-0.306644	0.39856	-0.769378	0.441669	0.99466
hsa-miR-1284-5p	60.6279	-0.349708	0.455345	-0.768006	0.442484	0.99466
hsa-miR-25-3p	809245	-0.284627	0.372892	-0.763295	0.445287	0.99466
hsa-miR-382-3p	8.2032	-0.515253	0.675593	-0.762667	0.445662	0.99466
hsa-miR-3176-3p	2.09018	1.18313	1.55547	0.760627	0.44688	0.99466
hsa-miR-4326	200.904	-0.529045	0.697319	-0.758684	0.448042	0.99466
hsa-miR-6780b-3p	15.2475	0.337596	0.446115	0.756747	0.449201	0.99466
hsa-miR-376b-5p/376c-5p	0.765211	1.09999	1.45807	0.754414	0.450601	0.99466
hsa-miR-545-5p	5.34146	0.623843	0.830026	0.751594	0.452295	0.99466
hsa-miR-26b-5p	32877.8	-0.168118	0.224138	-0.750062	0.453217	0.99466
hsa-miR-6513-5p	6.05931	0.346752	0.46731	0.742018	0.458077	0.99466
hsa-miR-4508	295.798	-0.488597	0.660442	-0.739804	0.459419	0.99466
hsa-miR-6774-3p	0.866512	1.05713	1.43642	0.735948	0.461763	0.99466
hsa-miR-7705	1.02267	0.77604	1.05509	0.735522	0.462021	0.99466
hsa-miR-4766-3p	3.98698	-0.562131	0.767849	-0.732085	0.464116	0.99466
hsa-miR-11401	79.5243	-0.484232	0.662043	-0.73142	0.464522	0.99466
hsa-miR-103a-3p/107	148254	-0.183469	0.251284	-0.730125	0.465314	0.99466
hsa-miR-3154	1.91047	2.12888	2.93478	0.725396	0.468209	0.99466
hsa-miR-379-3p	0.663788	-1.47966	2.04045	-0.725164	0.468352	0.99466
hsa-miR-187-3p	1.26189	-0.906796	1.2509	-0.724914	0.468505	0.99466
hsa-miR-30d-3p	44.9632	0.225783	0.31187	0.723966	0.469087	0.99466
hsa-miR-10398-5p	1.97793	1.044	1.44395	0.723015	0.469671	0.99466
hsa-miR-7-1-3p	69.428	-0.280435	0.388609	-0.721637	0.470518	0.99466
hsa-miR-1284-3p	2.79397	-0.600436	0.832099	-0.721591	0.470546	0.99466
hsa-let-7i-5p	175383	-0.271382	0.377018	-0.719814	0.47164	0.99466
hsa-miR-144-3p	280.842	-0.326534	0.455993	-0.716095	0.473933	0.99466
hsa-miR-548u-3p	5.9207	0.612676	0.857019	0.714891	0.474676	0.99466
hsa-miR-3200-3p	532.308	-0.205394	0.287883	-0.713463	0.475559	0.99466
hsa-miR-149-5p	5.04687	-0.580909	0.814342	-0.713348	0.475631	0.99466
hsa-miR-643-5p	2.23124	-0.655015	0.920982	-0.711213	0.476952	0.99466
hsa-miR-6758-3p	23.3091	0.351074	0.494477	0.70999	0.47771	0.99466
hsa-miR-624-5p	36.7306	-0.305643	0.430512	-0.709952	0.477734	0.99466
hsa-miR-146a-5p	5245.5	-0.139045	0.196858	-0.70632	0.479989	0.99466
hsa-miR-190b-5p	104.077	0.202918	0.28854	0.703258	0.481895	0.99466
hsa-miR-6868-3p	106.1	0.515506	0.733541	0.702763	0.482203	0.99466
hsa-miR-495-3p	1.97487	-0.807647	1.15403	-0.699848	0.484022	0.99466
hsa-miR-26b-3p	293.308	-0.247057	0.354516	-0.696887	0.485874	0.99466
hsa-miR-1291	2.27638	0.805328	1.16713	0.690006	0.49019	0.99466
hsa-miR-370-3p	32.4921	-0.531784	0.77122	-0.689536	0.490486	0.99466
hsa-miR-199a-3p/199b-3p	740.771	-0.164173	0.238393	-0.688665	0.491034	0.99466
hsa-miR-6855-3p	42.9321	0.234987	0.342126	0.686844	0.492181	0.99466
hsa-miR-409-5p	8.32523	-0.512075	0.747885	-0.684697	0.493535	0.99466
hsa-miR-1224-5p	10.4114	-1.25271	1.83248	-0.683614	0.494219	0.99466
hsa-miR-4707-3p	0.79896	-1.02531	1.50103	-0.683072	0.494561	0.99466
hsa-miR-542-5p	57.0889	0.261411	0.38318	0.682215	0.495103	0.99466
hsa-miR-6803-3p	294.681	0.202163	0.296334	0.682212	0.495105	0.99466
hsa-miR-6852-5p	24.8812	-0.262313	0.386309	-0.679024	0.497123	0.99466
hsa-miR-6718-5p	1.76524	-0.717044	1.05673	-0.67855	0.497423	0.99466
hsa-miR-668-3p	2.73694	-0.831717	1.22698	-0.677854	0.497864	0.99466
hsa-miR-1249-3p	11.6295	-0.410378	0.608584	-0.674316	0.50011	0.99466
hsa-miR-2110	436.759	-0.245333	0.364065	-0.673873	0.500392	0.99466
hsa-miR-7-2-3p	0.433467	1.33125	1.97917	0.672634	0.50118	0.99466
hsa-miR-15a-5p	12307	0.220316	0.328843	0.669973	0.502875	0.99466
hsa-miR-6726-3p	47.9752	0.332584	0.498421	0.667276	0.504596	0.99466
hsa-miR-1-3p	20.2351	0.432464	0.648206	0.667171	0.504663	0.99466
hsa-miR-4999-5p	10.3646	-0.63443	0.957006	-0.662932	0.507374	0.99466
hsa-miR-6740-3p	0.490204	1.6407	2.47774	0.662178	0.507857	0.99466
hsa-miR-6764-3p	3.66918	0.395044	0.59833	0.660245	0.509097	0.99466
hsa-miR-4685-3p	191.773	-0.316855	0.484494	-0.653992	0.513117	0.99466
hsa-miR-296-3p	2.6335	1.05357	1.61259	0.65334	0.513537	0.99466
hsa-miR-5696	0.780714	1.37726	2.10871	0.653129	0.513673	0.99466
hsa-miR-4511-3p	0.979478	0.950319	1.46093	0.650489	0.515376	0.99466
hsa-miR-4695-3p	3.40665	-0.488139	0.753567	-0.647771	0.517133	0.99466
hsa-miR-4286	66.5043	-0.892664	1.37863	-0.6475	0.517309	0.99466
hsa-miR-1277-5p	2.5507	0.554475	0.856381	0.647463	0.517332	0.99466
hsa-miR-548t-5p	8.16641	-0.313457	0.48586	-0.645159	0.518824	0.99466
hsa-miR-361-3p	13427	0.199563	0.310196	0.643344	0.520001	0.99466
hsa-miR-676-3p	1.60022	-1.1638	1.809	-0.64334	0.520003	0.99466
hsa-miR-20b-5p	2594.83	0.187498	0.292174	0.641736	0.521044	0.99466
hsa-miR-1228-3p	0.321201	1.7363	2.7171	0.639026	0.522806	0.99466
hsa-miR-6837-3p	50.799	0.331109	0.518431	0.638675	0.523035	0.99466
hsa-miR-4635	44.4208	-0.239279	0.378474	-0.632221	0.527243	0.99466
hsa-miR-5010-3p	210.557	0.317157	0.50299	0.630543	0.528339	0.99466
hsa-miR-4749-3p	0.944781	-1.30428	2.08173	-0.626539	0.530961	0.99466
hsa-miR-224-5p	100.94	0.345786	0.554129	0.624018	0.532616	0.99466
hsa-miR-369-5p	14.2201	-0.381798	0.612809	-0.623029	0.533265	0.99466
hsa-miR-891a-5p	0.940546	1.15041	1.85086	0.621555	0.534234	0.99466
hsa-miR-580-3p	2.06374	-0.552139	0.889812	-0.620512	0.534921	0.99466
hsa-miR-299-5p	7.98955	-0.556475	0.897226	-0.620218	0.535114	0.99466
hsa-miR-4796-5p	2.55525	-0.602031	0.973918	-0.618154	0.536474	0.99466
hsa-miR-3200-5p	74.5722	-0.45685	0.74041	-0.617023	0.53722	0.99466
hsa-miR-129-5p	6.39673	-0.369346	0.599146	-0.616454	0.537595	0.99466
hsa-miR-629-3p	29.0942	-0.236502	0.384834	-0.614554	0.538849	0.99466
hsa-miR-125b-1-3p	1.82534	-1.80002	2.9313	-0.614067	0.539171	0.99466
hsa-miR-301a-3p	101.388	0.266702	0.43628	0.611309	0.540995	0.99466
hsa-miR-6884-3p	35.1717	-0.283956	0.464516	-0.611293	0.541005	0.99466
hsa-miR-130a-5p	6.70047	-0.311902	0.510279	-0.611237	0.541042	0.99466
hsa-miR-26a-1-3p	98.8876	0.310372	0.507978	0.610995	0.541203	0.99466
hsa-miR-150-5p	52098.7	0.160409	0.26276	0.610478	0.541545	0.99466
hsa-miR-365b-5p	2.21926	0.536802	0.8848	0.606693	0.544055	0.99466
hsa-miR-4677-3p	158.962	-0.229764	0.380112	-0.604462	0.545536	0.99466
hsa-miR-425-3p	1003.44	0.145911	0.242875	0.600764	0.547997	0.99466
hsa-miR-494-3p	73.1133	-0.363819	0.605753	-0.600606	0.548102	0.99466
hsa-let-7b-5p	50593.1	0.210461	0.350801	0.599943	0.548544	0.99466
hsa-miR-183-3p	61.9866	0.236487	0.394832	0.598955	0.549203	0.99466
hsa-miR-1273h-5p	1.2158	-0.832067	1.39208	-0.597713	0.550031	0.99466
hsa-miR-125b-5p	34847.3	0.365143	0.613796	0.594894	0.551914	0.99466
hsa-miR-1343-3p	24.4839	-0.346137	0.581896	-0.594844	0.551948	0.99466
hsa-miR-29b-2-5p	173.729	0.141604	0.238104	0.594714	0.552034	0.99466
hsa-let-7a-5p/7c-5p	290976	-0.19844	0.333673	-0.594713	0.552035	0.99466
hsa-miR-889-3p	2.86663	-0.501513	0.844211	-0.594061	0.552471	0.99466
hsa-miR-5196-3p	0.502223	-1.75266	2.95825	-0.592464	0.55354	0.99466
hsa-miR-191-3p	185.487	-0.191055	0.323129	-0.591267	0.554342	0.99466
hsa-miR-133a-3p/133b	20.3601	-0.388671	0.658808	-0.58996	0.555217	0.99466
hsa-miR-4497	1.86312	-0.70897	1.20208	-0.589788	0.555333	0.99466
hsa-miR-135a-5p	13.4315	0.561817	0.954556	0.588564	0.556154	0.99466
hsa-miR-485-5p	2.29713	-0.570029	0.970241	-0.587513	0.556859	0.99466
hsa-miR-6793-3p	21.9209	-0.444153	0.757969	-0.585978	0.55789	0.99466
hsa-miR-3620-3p	19.0845	-0.405573	0.697569	-0.58141	0.560964	0.99466
hsa-miR-744-3p	1.80548	-0.77127	1.32975	-0.580011	0.561907	0.99466
hsa-miR-3129-3p	0.744994	0.96013	1.66306	0.577327	0.563719	0.99466
hsa-miR-3179-5p	2.71796	-0.444114	0.769261	-0.577325	0.56372	0.99466
hsa-miR-4712-3p	0.295234	1.71447	2.97479	0.576333	0.56439	0.99466
hsa-miR-296-5p	298.108	-0.22372	0.388821	-0.57538	0.565034	0.99466
hsa-let-7g-5p	27888.1	-0.219541	0.38181	-0.575	0.565291	0.99466
hsa-miR-326-3p	179.598	-0.547206	0.957802	-0.571314	0.567787	0.99466
hsa-miR-548am-5p/548au-5p/548c-5p/548o-5p	9.5865	-0.443743	0.777166	-0.570976	0.568016	0.99466
hsa-miR-6817-3p	19.2155	0.348239	0.612688	0.568379	0.569778	0.99466
hsa-miR-193b-3p	0.692105	-0.862428	1.5203	-0.567276	0.570527	0.99466
hsa-miR-6732-3p	0.652952	-1.20474	2.12417	-0.567156	0.570608	0.99466
hsa-miR-4662a-5p	30.9668	-0.252642	0.446245	-0.56615	0.571292	0.99466
hsa-miR-491-3p	3.72889	-0.374454	0.661537	-0.566037	0.571369	0.99466
hsa-miR-223-5p	379.268	0.260902	0.46161	0.565199	0.571939	0.99466
hsa-miR-548o-3p	151.7	-0.307597	0.544915	-0.564486	0.572424	0.99466
hsa-miR-34b-3p	1.20315	0.671022	1.1954	0.561339	0.574567	0.99466
hsa-miR-324-3p	729.424	-0.184888	0.329896	-0.560443	0.575178	0.99466
hsa-miR-6781-3p	0.361856	1.2936	2.31373	0.559097	0.576095	0.99466
hsa-miR-3611-3p	0.955267	-0.677146	1.2124	-0.558519	0.57649	0.99466
hsa-miR-6820-3p	16.0514	-0.421383	0.755579	-0.557695	0.577053	0.99466
hsa-miR-5588-5p	0.775329	-0.670584	1.20389	-0.557017	0.577516	0.99466
hsa-miR-6502-5p	1.70895	0.552279	0.992472	0.556468	0.577891	0.99466
hsa-miR-3117-3p	4.94924	-0.422299	0.760253	-0.555471	0.578573	0.99466
hsa-miR-4781-5p	12.8614	-0.247509	0.445721	-0.555301	0.578689	0.99466
hsa-miR-3143	26.4078	0.263304	0.474432	0.554988	0.578903	0.99466
hsa-miR-6883-3p	16.1661	0.336918	0.608409	0.553769	0.579737	0.99466
hsa-miR-99a-5p	399.754	-0.215976	0.390437	-0.553166	0.58015	0.99466
hsa-miR-129-1-3p/129-2-3p	1.35111	-0.726921	1.31817	-0.551461	0.581318	0.99466
hsa-miR-376a-3p/376b-3p	11.0561	-0.447973	0.818592	-0.547249	0.584208	0.99466
hsa-miR-202-5p	27.3639	0.212439	0.390319	0.544271	0.586255	0.99466
hsa-miR-32-3p	2.53334	0.41318	0.762653	0.541767	0.587979	0.99466
hsa-miR-548aa/548ap-3p/548t-3p	36.7844	-0.299096	0.552199	-0.541646	0.588062	0.99466
hsa-miR-497-5p	2.79598	0.392423	0.728699	0.538525	0.590214	0.99466
hsa-let-7i-3p	128.794	0.160344	0.298821	0.536588	0.591552	0.99466
hsa-miR-188-3p	0.701093	0.900195	1.68111	0.535476	0.592321	0.99466
hsa-miR-4672-5p	2.26375	-0.696012	1.30228	-0.534458	0.593024	0.99466
hsa-miR-1255a	25.5593	-0.278318	0.521572	-0.533614	0.593608	0.99466
hsa-miR-4670-3p	8.32765	0.315559	0.593233	0.531931	0.594774	0.99466
hsa-miR-3165-5p	0.856863	-0.66	1.24115	-0.531766	0.594888	0.99466
hsa-miR-6509-3p	4.42212	-0.348384	0.655871	-0.531178	0.595295	0.99466
hsa-miR-4799-5p	1.25672	0.645878	1.21605	0.531126	0.595331	0.99466
hsa-miR-4687-5p	0.908254	-0.806324	1.52374	-0.529173	0.596685	0.99466
hsa-miR-1289-3p	14.6566	0.157489	0.297865	0.528726	0.596996	0.99466
hsa-miR-136-5p	0.503886	1.30837	2.48616	0.526261	0.598707	0.99466
hsa-miR-345-5p	198.685	-0.299011	0.568965	-0.525535	0.599211	0.99466
hsa-miR-205-5p	2.64396	0.495573	0.958191	0.517196	0.605019	0.99466
hsa-miR-582-5p	0.716287	0.964204	1.87184	0.515109	0.606477	0.99466
hsa-miR-6503-5p	3.95264	-0.513156	0.996299	-0.515062	0.60651	0.99466
hsa-miR-1303-3p	12.1209	-0.324647	0.631417	-0.514156	0.607143	0.99466
hsa-miR-6790-3p	4.10842	-0.278522	0.541872	-0.513999	0.607253	0.99466
hsa-miR-4659a-5p/4659b-5p	7.62658	-0.454961	0.885705	-0.513671	0.607482	0.99466
hsa-miR-6762-3p	9.73468	0.200296	0.391572	0.511517	0.608989	0.99466
hsa-miR-769-3p	10.0416	-0.299716	0.586328	-0.511175	0.609228	0.99466
hsa-miR-561-5p	0.76748	-0.771712	1.52403	-0.506364	0.612601	0.99466
hsa-miR-4747-5p	1.21656	-0.675268	1.33708	-0.505032	0.613536	0.99466
hsa-miR-3064-5p	8.49103	0.271304	0.540128	0.502296	0.615459	0.99466
hsa-miR-138-5p	0.375263	1.31379	2.62292	0.500888	0.61645	0.99466
hsa-miR-193b-5p	3.12149	-0.396909	0.792661	-0.500729	0.616562	0.99466
hsa-miR-126-5p	9431.73	-0.210654	0.422177	-0.498972	0.617799	0.99466
hsa-miR-548ab/548n	5.0768	-0.508804	1.02577	-0.496022	0.619879	0.99466
hsa-miR-548a-3p	10.4501	-0.28946	0.58607	-0.4939	0.621377	0.99466
hsa-miR-1538	20.38	-0.286456	0.584117	-0.490409	0.623844	0.99466
hsa-miR-3945-3p	0.418198	1.26086	2.57457	0.489735	0.624321	0.99466
hsa-miR-30c-1-3p	79.3718	0.228915	0.467928	0.48921	0.624693	0.99466
hsa-miR-377-3p	0.980338	-0.660766	1.35326	-0.488276	0.625354	0.99466
hsa-miR-4795-3p	1.47808	0.616485	1.26586	0.48701	0.626251	0.99466
hsa-miR-550a-3-5p/550a-5p/550b-2-5p	50.991	-0.263083	0.540289	-0.48693	0.626308	0.99466
hsa-miR-873-5p	6.99457	0.326156	0.669924	0.486855	0.626361	0.99466
hsa-miR-19a-3p	449.013	0.196636	0.404466	0.486162	0.626853	0.99466
hsa-miR-182-5p	384839	0.220291	0.455527	0.483597	0.628672	0.99466
hsa-miR-221-5p	31.3533	-0.21065	0.436389	-0.482712	0.6293	0.99466
hsa-miR-3128	29.7812	-0.154152	0.319945	-0.481808	0.629942	0.99466
hsa-miR-5090-5p	0.842678	0.637323	1.32598	0.480644	0.630769	0.99466
hsa-miR-451a	554138	-0.193489	0.403998	-0.478935	0.631985	0.99466
hsa-miR-4757-3p	1.485	0.492044	1.02768	0.478793	0.632086	0.99466
hsa-miR-6866-5p	15.9634	-0.17679	0.369298	-0.478718	0.632139	0.99466
hsa-miR-222-5p	0.446435	1.21264	2.54867	0.475793	0.634222	0.99466
hsa-miR-574-3p	1307.2	-0.162414	0.341604	-0.475446	0.634469	0.99466
hsa-miR-29c-5p	378.745	0.221148	0.468428	0.472106	0.636851	0.99466
hsa-miR-429	0.705381	0.704113	1.49862	0.469841	0.638469	0.99466
hsa-miR-5003-3p	6.05097	-0.327941	0.700205	-0.46835	0.639534	0.99466
hsa-miR-193a-3p	0.507797	-1.02289	2.1848	-0.468183	0.639654	0.99466
hsa-miR-3130-5p	22.097	-0.329657	0.707389	-0.46602	0.641201	0.99466
hsa-miR-548h-3p/548z	16.1017	0.358458	0.769321	0.465941	0.641258	0.99466
hsa-miR-1302-3p	0.443436	1.19162	2.55747	0.465936	0.641261	0.99466
hsa-miR-330-3p	10.4471	-0.226675	0.49064	-0.461999	0.644082	0.99466
hsa-miR-186-3p	14.2845	0.253167	0.548325	0.461709	0.64429	0.99466
hsa-miR-664a-5p	390.287	0.159297	0.346195	0.460135	0.645419	0.99466
hsa-miR-6884-5p	11.3777	-0.230534	0.50352	-0.457845	0.647064	0.99466
hsa-miR-146b-3p	194.538	0.205178	0.448817	0.457154	0.647561	0.99466
hsa-miR-590-5p	1.79029	0.50208	1.10154	0.455799	0.648535	0.99466
hsa-miR-505-5p	211.513	-0.160803	0.35502	-0.452942	0.650591	0.99466
hsa-miR-145-3p	4.52843	0.388925	0.860913	0.451759	0.651443	0.99466
hsa-miR-421	915.456	-0.164232	0.366978	-0.447525	0.654496	0.99466
hsa-miR-361-5p	3080.23	0.134605	0.300952	0.447263	0.654685	0.99466
hsa-miR-106b-5p	182.991	-0.228917	0.513754	-0.445577	0.655903	0.99466
hsa-miR-7854-5p	10.0445	-0.237137	0.538663	-0.440233	0.659768	0.99466
hsa-miR-1292-5p	98.7163	-0.141919	0.323997	-0.438027	0.661366	0.99466
hsa-miR-4999-3p	0.724734	0.593774	1.35735	0.437452	0.661784	0.99466
hsa-miR-143-5p	1.13161	0.705939	1.62205	0.435213	0.663408	0.99466
hsa-miR-6767-3p	1.97306	0.38933	0.895976	0.434531	0.663903	0.99466
hsa-miR-651-5p	21.0193	-0.167522	0.387498	-0.432318	0.66551	0.99466
hsa-miR-937-3p	16.171	1.15882	2.73714	0.42337	0.672025	0.99466
hsa-miR-6766-3p	4.37633	0.357673	0.847193	0.422186	0.672889	0.99466
hsa-miR-1236-3p	12.5234	0.225229	0.535463	0.420625	0.674029	0.99466
hsa-miR-598-3p	158.661	-0.13702	0.326224	-0.420019	0.674472	0.99466
hsa-miR-10398-3p	1.61022	-0.526857	1.25511	-0.41977	0.674654	0.99466
hsa-miR-3690	1.57179	-0.577735	1.37903	-0.418943	0.675258	0.99466
hsa-miR-3115	1.92424	0.455532	1.09414	0.416337	0.677163	0.99466
hsa-miR-4747-3p	4.61898	-0.49138	1.18539	-0.414528	0.678487	0.99466
hsa-miR-335-3p	91.9436	0.267088	0.645197	0.413963	0.678901	0.99466
hsa-miR-186-5p	6532.09	-0.206555	0.499909	-0.413186	0.679471	0.99466
hsa-miR-3179-3p	18.8877	0.196713	0.476719	0.412638	0.679872	0.99466
hsa-miR-30d-5p	161565	0.0703265	0.17077	0.411819	0.680472	0.99466
hsa-miR-376c-3p	5.73772	-0.382492	0.930756	-0.410947	0.681111	0.99466
hsa-miR-6859-3p	65.8328	-0.120255	0.294713	-0.408043	0.683242	0.99466
hsa-miR-1277-3p	0.508385	0.902172	2.21295	0.407678	0.68351	0.99466
hsa-miR-3121-3p	0.412434	0.917097	2.28747	0.400922	0.688477	0.99466
hsa-miR-6735-5p	5.64435	0.217073	0.541764	0.400678	0.688657	0.99466
hsa-miR-5695-5p	1.86391	1.16845	2.93007	0.398778	0.690057	0.99466
hsa-miR-31-5p	21.9246	-0.243723	0.616196	-0.395528	0.692453	0.99466
hsa-miR-581-5p	60.8935	-0.141766	0.361789	-0.391846	0.695172	0.99466
hsa-miR-501-5p	38.9926	0.183478	0.473089	0.38783	0.698142	0.99466
hsa-miR-7704	18.2483	0.276952	0.715233	0.38722	0.698594	0.99466
hsa-miR-6849-3p	4.43952	0.341566	0.887795	0.384735	0.700434	0.99466
hsa-miR-154-5p	8.57979	-0.284991	0.744564	-0.382763	0.701896	0.99466
hsa-miR-4667-3p	1.57769	0.503007	1.32019	0.381011	0.703195	0.99466
hsa-miR-1270-3p	3.72872	0.200842	0.53232	0.377295	0.705954	0.99466
hsa-miR-600-5p	0.846396	0.419869	1.11746	0.375736	0.707114	0.99466
hsa-miR-130b-5p	592.965	0.129128	0.344555	0.374766	0.707834	0.99466
hsa-miR-378i	24.7039	-0.172716	0.463077	-0.372974	0.709168	0.99466
hsa-miR-204-5p	4.88965	-0.265249	0.712769	-0.372139	0.709789	0.99466
hsa-miR-6826-3p	16.1525	0.21644	0.587321	0.36852	0.712485	0.99466
hsa-miR-452-5p	3.49902	-0.338514	0.9208	-0.367631	0.713149	0.99466
hsa-miR-4667-5p	0.928504	-0.551619	1.50834	-0.365712	0.71458	0.99466
hsa-miR-3064-3p	1.84029	0.412061	1.13013	0.364614	0.7154	0.99466
hsa-miR-18a-3p	1545.82	-0.12514	0.34333	-0.36449	0.715492	0.99466
hsa-miR-23a-3p/23b-3p	9491.99	-0.110847	0.304124	-0.364479	0.7155	0.99466
hsa-miR-1229-3p	51.3375	-0.122231	0.336858	-0.362855	0.716713	0.99466
hsa-miR-6797-3p	1.48273	-0.642328	1.77132	-0.362627	0.716884	0.99466
hsa-miR-3688-3p	252.228	-0.136499	0.377678	-0.361417	0.717788	0.99466
hsa-miR-4526-5p	1.52285	-0.348422	0.969309	-0.359454	0.719255	0.99466
hsa-miR-4753-5p	23.5324	-0.1521	0.425017	-0.357868	0.720442	0.99466
hsa-miR-381-3p	8.07357	0.234955	0.657099	0.357563	0.72067	0.99466
hsa-miR-30e-3p	13644.1	0.163539	0.457705	0.357304	0.720865	0.99466
hsa-miR-3661	7.3388	-0.197816	0.558308	-0.354313	0.723105	0.99466
hsa-miR-1843	183.104	0.125187	0.354394	0.353243	0.723906	0.99466
hsa-miR-873-3p	0.837636	0.733791	2.09136	0.350868	0.725688	0.99466
hsa-miR-374a-3p	114.701	0.197295	0.563332	0.350228	0.726167	0.99466
hsa-miR-627-5p	36.3868	-0.177539	0.508681	-0.349019	0.727075	0.99466
hsa-miR-6781-5p	0.413644	0.906545	2.60176	0.348436	0.727513	0.99466
hsa-miR-4638-3p	6.50766	0.204869	0.588111	0.34835	0.727577	0.99466
hsa-miR-6878-5p	0.870332	-0.561448	1.62352	-0.345821	0.729477	0.99466
hsa-miR-376a-5p	0.351971	0.921176	2.67953	0.343783	0.731009	0.99466
hsa-miR-3177-3p	2.63247	-0.337383	0.982624	-0.343349	0.731336	0.99466
hsa-miR-6791-3p	2.87891	-0.323206	0.943194	-0.342672	0.731845	0.99466
hsa-miR-3146	29.4664	0.201899	0.593984	0.339907	0.733926	0.99466
hsa-miR-766-5p	1.02736	0.620106	1.82815	0.339198	0.734461	0.99466
hsa-miR-412-5p	0.348267	0.910453	2.69235	0.338163	0.73524	0.99466
hsa-miR-509-3p	1.34523	0.407005	1.20505	0.337748	0.735553	0.99466
hsa-miR-219a-1-3p	21.3432	0.137678	0.409943	0.335846	0.736987	0.99466
hsa-miR-146b-5p	976.917	0.145159	0.433624	0.334758	0.737808	0.99466
hsa-miR-570-3p	71.527	-0.132909	0.398265	-0.33372	0.738591	0.99466
hsa-miR-503-3p	1.77967	0.387929	1.16282	0.333609	0.738675	0.99466
hsa-miR-4659a-3p/4659b-3p	290.542	0.156148	0.46853	0.333271	0.73893	0.99466
hsa-miR-4766-5p	2.1432	-0.310673	0.941523	-0.329968	0.741424	0.99466
hsa-miR-3127-5p	22.0617	-0.160569	0.48785	-0.329136	0.742053	0.99466
hsa-miR-496	1.79281	-0.380792	1.15709	-0.329096	0.742084	0.99466
hsa-miR-4446-3p	3.42436	-0.382563	1.17021	-0.326919	0.743729	0.99466
hsa-miR-17-3p	68.1295	-0.172316	0.527442	-0.326702	0.743893	0.99466
hsa-miR-19b-3p	7210.83	0.131212	0.404525	0.32436	0.745666	0.99466
hsa-miR-93-3p	3474.66	-0.121209	0.374247	-0.323875	0.746032	0.99466
hsa-miR-5091	0.540238	-0.720184	2.22832	-0.323196	0.746547	0.99466
hsa-miR-106b-3p	13647.6	-0.109202	0.340924	-0.320313	0.748731	0.99466
hsa-miR-1250-5p	0.501544	-0.705951	2.20905	-0.319572	0.749293	0.99466
hsa-miR-6506-5p	0.736636	-0.675321	2.11895	-0.318705	0.74995	0.99466
hsa-miR-5009-3p	0.366663	0.738846	2.33523	0.316391	0.751706	0.99466
hsa-miR-6750-5p	17.8582	-0.140602	0.444518	-0.316301	0.751774	0.99466
hsa-miR-6769b-3p	8.3536	0.137976	0.438582	0.314595	0.753069	0.99466
hsa-miR-4482-5p	0.897372	0.471479	1.50476	0.313324	0.754034	0.99466
hsa-miR-1276	1.5766	-0.317942	1.01753	-0.312466	0.754686	0.99466
hsa-miR-3190-3p	2.74108	0.266159	0.855022	0.311289	0.755581	0.99466
hsa-miR-6798-3p	2.19899	0.244098	0.791696	0.308323	0.757837	0.99466
hsa-miR-3680-3p	8.23427	-0.166323	0.545804	-0.30473	0.760572	0.99466
hsa-miR-4678-3p	10.7624	-0.228051	0.748625	-0.304626	0.760651	0.99466
hsa-miR-642a-5p	18.5181	0.14177	0.468425	0.302653	0.762154	0.99466
hsa-miR-1262	2.6793	0.363623	1.2026	0.302363	0.762375	0.99466
hsa-let-7f-5p	267043	0.0797007	0.264337	0.301512	0.763024	0.99466
hsa-miR-574-5p	13.9823	-0.149621	0.496793	-0.301174	0.763282	0.99466
hsa-miR-218-5p	14.7605	0.141604	0.47042	0.301016	0.763402	0.99466
hsa-miR-324-5p	4124.49	-0.0559428	0.186517	-0.299935	0.764227	0.99466
hsa-miR-3679-5p	0.950136	-0.414753	1.38589	-0.299269	0.764734	0.99466
hsa-miR-2115-5p	1.25358	-0.390574	1.30577	-0.299113	0.764854	0.99466
hsa-miR-18b-5p	4.98355	0.294989	0.99183	0.297419	0.766147	0.99466
hsa-miR-6764-5p	43.746	0.115379	0.389023	0.296587	0.766782	0.99466
hsa-miR-543	3.86835	-0.319629	1.07798	-0.296507	0.766843	0.99466
hsa-miR-23c	16.5286	0.192747	0.652629	0.295339	0.767735	0.99466
hsa-miR-548q	26.9513	0.127881	0.433349	0.295099	0.767918	0.99466
hsa-miR-3164-3p	0.840097	-0.620186	2.1145	-0.293301	0.769292	0.99466
hsa-miR-200b-3p	11.785	0.11417	0.389421	0.293179	0.769386	0.99466
hsa-miR-664b-5p	20.0283	0.179179	0.612252	0.292655	0.769786	0.99466
hsa-miR-933	6.49051	-0.253045	0.875491	-0.289032	0.772557	0.99466
hsa-miR-6862-3p	1.04455	0.425814	1.47649	0.288397	0.773043	0.99466
hsa-miR-450a-2-3p	2.80984	-0.224707	0.783616	-0.286757	0.774298	0.99466
hsa-miR-2278-5p	1.59913	-0.265762	0.928746	-0.286151	0.774763	0.99466
hsa-miR-671-5p	26.3392	-0.256614	0.898854	-0.28549	0.775269	0.99466
hsa-miR-33b-5p	0.609561	0.547355	1.9221	0.28477	0.775821	0.99466
hsa-miR-29b-1-5p	0.769738	0.382361	1.34471	0.284345	0.776146	0.99466
hsa-miR-9903	14.5222	-0.104467	0.367412	-0.284331	0.776157	0.99466
hsa-miR-450a-1-3p	6.21169	0.192975	0.680671	0.283506	0.776789	0.99466
hsa-miR-301b-3p	5.20176	0.171612	0.609855	0.281398	0.778405	0.99466
hsa-miR-6727-3p	0.996907	0.458558	1.63835	0.27989	0.779562	0.99466
hsa-miR-6794-3p	0.42262	0.721364	2.58967	0.278554	0.780587	0.99466
hsa-miR-618-5p	9.99263	-0.176648	0.634972	-0.278198	0.780861	0.99466
hsa-miR-3074-3p	1.52508	-0.36171	1.30206	-0.277798	0.781167	0.99466
hsa-miR-664b-3p	40.5099	0.151428	0.545537	0.277576	0.781338	0.99466
hsa-miR-6734-3p	132.208	0.0925678	0.334414	0.276806	0.781929	0.99466
hsa-miR-362-5p	274.09	-0.117694	0.426663	-0.275848	0.782665	0.99466
hsa-miR-148b-3p	7637.21	-0.0618175	0.225603	-0.27401	0.784077	0.99466
hsa-miR-877-3p	10.4382	-0.227733	0.846299	-0.269092	0.787859	0.99466
hsa-miR-150-3p	35.998	-0.148035	0.553844	-0.267286	0.789249	0.99466
hsa-miR-127-3p	80.0944	-0.139924	0.524009	-0.267025	0.78945	0.99466
hsa-miR-3125-5p	1.70494	-0.460027	1.73346	-0.26538	0.790717	0.99466
hsa-miR-607	5.79227	0.20283	0.767577	0.264248	0.791589	0.99466
hsa-miR-4762-5p	11.8317	-0.088757	0.339476	-0.261453	0.793743	0.99466
hsa-miR-4796-3p	0.819756	0.542494	2.08268	0.260479	0.794495	0.99466
hsa-miR-1285-5p	23.8384	-0.131573	0.505318	-0.260376	0.794574	0.99466
hsa-miR-337-5p	1.29135	0.303242	1.16742	0.259754	0.795053	0.99466
hsa-miR-485-3p	232.294	-0.125382	0.485269	-0.258376	0.796117	0.99466
hsa-miR-192-5p/215-5p	23705.5	0.0701451	0.272986	0.256955	0.797213	0.99466
hsa-miR-1303-5p	0.420026	0.758833	2.96019	0.256346	0.797684	0.99466
hsa-miR-545-3p	1.13621	0.318044	1.25216	0.253996	0.799499	0.99466
hsa-miR-4754-5p	9.20236	0.23505	0.933933	0.251677	0.801291	0.99466
hsa-miR-548ar-3p	2.59331	-0.222744	0.886449	-0.251276	0.8016	0.99466
hsa-miR-8485	3.691	0.238783	0.972557	0.245521	0.806053	0.99466
hsa-miR-28-3p	5835.74	-0.138518	0.568962	-0.243458	0.807651	0.99466
hsa-miR-3684	1.16244	-0.280117	1.15648	-0.242216	0.808613	0.99466
hsa-miR-190a-5p	1483.08	-0.096316	0.400964	-0.240211	0.810166	0.99466
hsa-miR-139-5p	44.4244	0.106039	0.444885	0.23835	0.811609	0.99466
hsa-miR-2277-3p	2.54395	-0.17581	0.747177	-0.235299	0.813977	0.99466
hsa-miR-6862-5p	2.1285	0.188442	0.804396	0.234265	0.814779	0.99466
hsa-miR-6789-3p	0.884925	0.43521	1.86056	0.233914	0.815052	0.99466
hsa-miR-3194-3p	0.549796	0.403388	1.7252	0.233821	0.815124	0.99466
hsa-miR-1278	2.2361	0.199555	0.854796	0.233453	0.815409	0.99466
hsa-miR-1180-3p	1343.56	-0.075853	0.325036	-0.233368	0.815476	0.99466
hsa-miR-3619-3p	1.01249	-0.315031	1.35258	-0.232911	0.81583	0.99466
hsa-miR-6775-3p	7.61263	-0.206495	0.896813	-0.230254	0.817894	0.99466
hsa-miR-3122	0.485297	0.456942	1.98567	0.23012	0.817999	0.99466
hsa-miR-93-5p	159732	-0.0864967	0.377584	-0.229079	0.818808	0.99466
hsa-miR-3605-5p	25.8341	-0.144031	0.634628	-0.226954	0.820459	0.99466
hsa-miR-6879-3p	18.2487	0.126223	0.557326	0.22648	0.820828	0.99466
hsa-miR-196a-1-3p	0.675623	-0.665568	2.94928	-0.225671	0.821457	0.99466
hsa-miR-559-5p	0.637227	-0.277495	1.23369	-0.224932	0.822032	0.99466
hsa-miR-942-5p	15774.1	0.0669315	0.302428	0.221314	0.824848	0.99466
hsa-miR-3127-3p	9.07372	-0.13666	0.61885	-0.220828	0.825226	0.99466
hsa-miR-576-5p	12176.6	-0.0766106	0.347907	-0.220205	0.825712	0.99466
hsa-miR-101-5p	4.42148	0.203944	0.942554	0.216374	0.828696	0.99466
hsa-miR-942-3p	7.07132	0.115674	0.541644	0.213561	0.830889	0.99466
hsa-miR-548ac	48.5655	-0.0799199	0.379749	-0.210455	0.833313	0.99466
hsa-miR-504-5p	6.10316	0.115459	0.552509	0.208973	0.83447	0.99466
hsa-miR-3934-5p	1.05122	0.304999	1.48122	0.20591	0.836861	0.99466
hsa-miR-588-3p	0.584804	0.349082	1.70235	0.205059	0.837526	0.99466
hsa-miR-3188-3p	1.92887	-0.220041	1.07854	-0.204018	0.838339	0.99466
hsa-miR-4661-5p	1.32788	-0.300849	1.47724	-0.203657	0.838622	0.99466
hsa-miR-6734-5p	19.0864	0.114868	0.565982	0.202953	0.839172	0.99466
hsa-miR-125a-5p	13475.9	0.0722768	0.362021	0.199648	0.841756	0.99466
hsa-miR-664a-3p	185.135	0.0992085	0.500914	0.198055	0.843002	0.99466
hsa-miR-128-3p	31607.3	0.0714468	0.363116	0.19676	0.844015	0.99466
hsa-miR-1270-5p	811.007	0.105212	0.538963	0.195213	0.845226	0.99466
hsa-let-7e-5p	1449.96	0.0839512	0.437958	0.191688	0.847987	0.99466
hsa-miR-365a-3p/365b-3p	224.602	0.0720434	0.389275	0.185071	0.853173	0.99466
hsa-miR-148b-5p	490.702	0.0569063	0.30921	0.184038	0.853984	0.99466
hsa-miR-328-3p	2758.29	0.0845245	0.460119	0.183701	0.854248	0.99466
hsa-miR-363-3p	13894.4	-0.0511902	0.278855	-0.183573	0.854349	0.99466
hsa-miR-152-3p	458.019	-0.0584386	0.318365	-0.183559	0.85436	0.99466
hsa-miR-132-5p	17.6631	-0.140391	0.768574	-0.182664	0.855062	0.99466
hsa-miR-30b-3p	0.614031	0.311021	1.73139	0.179637	0.857438	0.99466
hsa-miR-2115-3p	5.28736	-0.100925	0.564013	-0.17894	0.857985	0.99466
hsa-miR-4744	1.89802	0.303951	1.71434	0.177299	0.859274	0.99466
hsa-miR-136-3p	1.25369	0.210952	1.19133	0.177073	0.859451	0.99466
hsa-miR-106a-5p/17-5p	1320.86	-0.072082	0.407268	-0.176989	0.859517	0.99466
hsa-miR-7106-3p	4.0016	0.162223	0.917757	0.17676	0.859697	0.99466
hsa-miR-5001-3p	67.1269	-0.0636413	0.361804	-0.1759	0.860372	0.99466
hsa-miR-4422-5p	3.19179	-0.140708	0.804265	-0.174952	0.861117	0.99466
hsa-miR-4706-3p	0.359686	0.465866	2.67972	0.173849	0.861984	0.99466
hsa-miR-3192-3p	2.67969	-0.178444	1.02913	-0.173394	0.862342	0.99466
hsa-miR-6511a-3p	281.35	0.0629879	0.363808	0.173135	0.862545	0.99466
hsa-miR-3140-5p	5.14605	-0.108517	0.630072	-0.172229	0.863257	0.99466
hsa-miR-98-5p	824.461	0.0759175	0.442179	0.171689	0.863682	0.99466
hsa-miR-374a-5p	842.275	0.0846784	0.496966	0.170391	0.864703	0.99466
hsa-miR-4677-5p	22.8293	-0.135499	0.798785	-0.169632	0.8653	0.99466
hsa-miR-6874-3p	5.38014	-0.105096	0.619642	-0.169607	0.865319	0.99466
hsa-miR-10401-3p	70.4324	0.109622	0.647105	0.169404	0.865479	0.99466
hsa-miR-4454	173.991	-0.312376	1.8488	-0.168961	0.865827	0.99466
hsa-miR-4742-5p	7.86843	-0.119294	0.707786	-0.168546	0.866154	0.99466
hsa-miR-188-5p	2.84242	0.216399	1.28756	0.168068	0.866529	0.99466
hsa-miR-3944-3p	1.33093	0.336208	2.00964	0.167297	0.867136	0.99466
hsa-miR-151a-5p/151b	2298.22	0.0555079	0.332428	0.166977	0.867388	0.99466
hsa-miR-342-5p	142.237	0.0483466	0.291298	0.165969	0.868181	0.99466
hsa-miR-7855-5p	38.0584	-0.0630723	0.381797	-0.165198	0.868788	0.99466
hsa-miR-1185-1-3p/1185-2-3p	2.10686	-0.175714	1.06403	-0.165139	0.868835	0.99466
hsa-miR-2277-5p	2.69353	-0.169212	1.0261	-0.164908	0.869016	0.99466
hsa-miR-141-3p	6.70094	0.109572	0.677765	0.161667	0.871568	0.99466
hsa-miR-9-5p	48.459	0.0555962	0.344379	0.161439	0.871748	0.99466
hsa-miR-3157-3p	18.3427	-0.0701123	0.439394	-0.159566	0.873223	0.99466
hsa-miR-183-5p	16141.1	0.0540522	0.340673	0.158663	0.873934	0.99466
hsa-miR-1238-3p	57.1869	0.0795585	0.502265	0.158399	0.874142	0.99466
hsa-miR-103a-1-5p/103a-2-5p	5.44256	-0.117322	0.759229	-0.154528	0.877193	0.99466
hsa-miR-3161-5p	0.399026	-0.354372	2.30121	-0.153993	0.877615	0.99466
hsa-miR-432-5p	68.3053	-0.100338	0.653511	-0.153536	0.877975	0.99466
hsa-miR-4516	11.1235	-0.320681	2.09833	-0.152827	0.878535	0.99466
hsa-miR-212-3p	0.467528	0.341234	2.24072	0.152287	0.87896	0.99466
hsa-miR-1224-3p	6.58334	-0.125875	0.829063	-0.151828	0.879322	0.99466
hsa-miR-6851-3p	1.33034	0.182348	1.20952	0.150761	0.880164	0.99466
hsa-miR-140-3p	146494	0.0528469	0.35977	0.146891	0.883218	0.99466
hsa-miR-642a-3p/642b-3p	2.28931	0.12035	0.819697	0.146822	0.883272	0.99466
hsa-miR-203a-3p	1.65146	-0.261046	1.81277	-0.144004	0.885497	0.99466
hsa-miR-6749-3p	3.56625	0.154688	1.0789	0.143375	0.885994	0.99466
hsa-miR-3191-5p	2.97111	-0.0772345	0.542692	-0.142317	0.886829	0.99466
hsa-miR-362-3p	8.15708	0.111672	0.784803	0.142293	0.886848	0.99466
hsa-miR-132-3p	210.56	0.0492467	0.348952	0.141128	0.887769	0.99466
hsa-miR-5003-5p	0.638909	0.176683	1.25201	0.14112	0.887775	0.99466
hsa-miR-449a/449b-5p	1.27473	0.183741	1.30413	0.140891	0.887956	0.99466
hsa-miR-3144-3p	0.456665	0.276556	1.97529	0.140008	0.888654	0.99466
hsa-miR-758-3p	0.302219	-0.374646	2.7131	-0.138088	0.890171	0.99466
hsa-miR-3692-3p	3.05529	0.150606	1.09085	0.138063	0.89019	0.99466
hsa-miR-4690-3p	1.20766	0.142739	1.06294	0.134287	0.893176	0.99466
hsa-miR-2116-3p	3.48304	-0.122992	0.917884	-0.133995	0.893407	0.99466
hsa-miR-99a-3p	0.952365	0.246142	1.84201	0.133627	0.893697	0.99466
hsa-miR-18b-3p	147.164	0.0947513	0.709947	0.133463	0.893828	0.99466
hsa-miR-16-5p	2.89828e+06	-0.0404508	0.305134	-0.132567	0.894535	0.99466
hsa-miR-6836-5p	0.486449	-0.386576	2.91778	-0.13249	0.894597	0.99466
hsa-miR-5009-5p	31.6328	-0.0399615	0.301875	-0.132377	0.894686	0.99466
hsa-miR-6731-5p	0.58003	-0.288803	2.19515	-0.131564	0.895329	0.99466
hsa-miR-7848-3p	6.00621	-0.0895048	0.682005	-0.131238	0.895587	0.99466
hsa-miR-340-5p	376.984	-0.0446639	0.347475	-0.128539	0.897723	0.99466
hsa-miR-548ax	0.27712	0.378958	2.9671	0.12772	0.89837	0.99466
hsa-miR-130a-3p	2980.84	-0.0327508	0.257088	-0.127392	0.89863	0.99466
hsa-miR-3202	24.2314	0.0638007	0.502	0.127093	0.898867	0.99466
hsa-miR-194-5p	7098.51	-0.0354695	0.280655	-0.126381	0.89943	0.99466
hsa-miR-3691-3p	16.7334	0.0589695	0.47184	0.124978	0.900541	0.99466
hsa-miR-6875-5p	2.27498	0.123588	1.00502	0.12297	0.902131	0.99466
hsa-miR-196a-5p	16.2543	0.102325	0.859098	0.119107	0.90519	0.99466
hsa-miR-6736-3p	1.99859	0.102875	0.881584	0.116694	0.907103	0.99466
hsa-miR-548e-3p	36.8194	0.0423226	0.362688	0.116691	0.907105	0.99466
hsa-miR-194-3p	18.1429	-0.0569051	0.489128	-0.11634	0.907383	0.99466
hsa-miR-7703	0.829522	-0.177371	1.52798	-0.116082	0.907588	0.99466
hsa-miR-532-5p	13234.3	-0.0589284	0.511737	-0.115154	0.908323	0.99466
hsa-miR-548bc	19.4633	0.0583178	0.511412	0.114033	0.909212	0.99466
hsa-miR-375-3p	3.66106	-0.104174	0.916548	-0.11366	0.909508	0.99466
hsa-miR-4723-5p	0.400621	0.262192	2.31082	0.113463	0.909664	0.99466
hsa-miR-151a-3p	59381.7	0.060805	0.539061	0.112798	0.910191	0.99466
hsa-miR-4763-5p	0.522744	0.196845	1.77011	0.111205	0.911454	0.99466
hsa-miR-96-5p	2330.66	-0.0428412	0.39086	-0.109608	0.912721	0.99466
hsa-miR-6843-3p	0.287436	0.321203	2.96627	0.108285	0.91377	0.99466
hsa-miR-4779-3p	3.75593	0.077876	0.719641	0.108215	0.913825	0.99466
hsa-let-7g-3p	3.51948	-0.0794217	0.7445	-0.106678	0.915045	0.99466
hsa-miR-6847-3p	1.1108	-0.171461	1.63572	-0.104823	0.916516	0.99466
hsa-miR-4714-5p	0.792996	-0.169011	1.65343	-0.102218	0.918583	0.99466
hsa-miR-411-3p	0.376921	-0.265695	2.64325	-0.100518	0.919933	0.99466
hsa-miR-624-3p	1.08264	-0.146786	1.47235	-0.099695	0.920586	0.99466
hsa-miR-6832-5p	2.13131	0.105197	1.07105	0.0982181	0.921759	0.99466
hsa-miR-3199-5p	23.9646	0.0457961	0.471413	0.0971463	0.92261	0.99466
hsa-miR-500a-5p/500b-5p	114.412	0.0665858	0.690646	0.0964109	0.923194	0.99466
hsa-miR-486-3p	0.90609	0.157815	1.64317	0.0960427	0.923487	0.99466
hsa-miR-20b-3p	0.374707	0.280991	2.96092	0.0949	0.924394	0.99466
hsa-miR-33a-3p	0.455087	0.211341	2.25192	0.0938495	0.925229	0.99466
hsa-miR-652-5p	0.538795	0.15959	1.73786	0.0918315	0.926832	0.99466
hsa-miR-4723-3p	8.50457	0.0815197	0.889687	0.0916274	0.926994	0.99466
hsa-miR-6887-3p	0.358708	0.207357	2.34619	0.0883804	0.929574	0.99466
hsa-miR-6800-3p	7.49045	-0.0528937	0.60806	-0.0869876	0.930681	0.99466
hsa-miR-424-3p	25.2373	-0.0433234	0.539103	-0.0803619	0.935949	0.99466
hsa-miR-4503	1.93965	-0.0691966	0.892147	-0.0775619	0.938177	0.99466
hsa-miR-3150b-5p	1.0649	-0.115242	1.49434	-0.0771191	0.938529	0.99466
hsa-miR-6753-3p	2.14604	-0.100925	1.31024	-0.0770279	0.938601	0.99466
hsa-miR-6859-5p	43.232	0.0286919	0.377462	0.0760126	0.939409	0.99466
hsa-miR-3913-5p	70.3721	-0.0256322	0.351129	-0.0729992	0.941807	0.99466
hsa-miR-4435-5p	52.3592	0.0289169	0.417047	0.0693373	0.944721	0.99466
hsa-miR-4526-3p	0.435841	-0.17724	2.60176	-0.0681232	0.945688	0.99466
hsa-miR-548aq-5p	1.5867	-0.0763602	1.12234	-0.0680367	0.945756	0.99466
hsa-miR-3173-5p	1038.05	0.0282357	0.418588	0.0674548	0.94622	0.99466
hsa-miR-330-5p	72.7186	-0.0302088	0.449137	-0.0672598	0.946375	0.99466
hsa-miR-3529-5p	0.936064	-0.073302	1.10147	-0.066549	0.946941	0.99466
hsa-miR-6842-5p	5.6939	0.0343143	0.517514	0.0663059	0.947134	0.99466
hsa-miR-660-5p	2217.63	0.025498	0.386421	0.0659851	0.94739	0.99466
hsa-miR-484	28222.4	0.0426086	0.656853	0.0648678	0.948279	0.99466
hsa-miR-6737-3p	0.640798	0.158306	2.44187	0.06483	0.948309	0.99466
hsa-miR-7976	1720.1	-0.0224366	0.348328	-0.0644124	0.948642	0.99466
hsa-miR-1227-3p	3.11503	0.150363	2.34074	0.0642372	0.948781	0.99466
hsa-miR-6503-3p	30.2787	-0.0217109	0.338474	-0.0641433	0.948856	0.99466
hsa-miR-6877-5p	12.2562	-0.0288308	0.459803	-0.0627024	0.950003	0.99466
hsa-miR-1233-3p	3.61041	-0.052103	0.84585	-0.0615984	0.950883	0.99466
hsa-miR-202-3p	4.1465	0.0352318	0.584383	0.060289	0.951925	0.99466
hsa-miR-6780a-5p	17.5984	0.042827	0.712867	0.0600772	0.952094	0.99466
hsa-miR-1179-5p	23.8938	-0.0272744	0.460272	-0.0592572	0.952747	0.99466
hsa-miR-6755-5p	2.08958	-0.0550676	0.93484	-0.058906	0.953027	0.99466
hsa-miR-143-3p	475.484	0.0208312	0.361753	0.057584	0.95408	0.99466
hsa-miR-126-3p	83396	0.0224101	0.396792	0.0564783	0.954961	0.99466
hsa-miR-30c-2-3p	2.00013	0.0710089	1.27527	0.0556816	0.955595	0.99466
hsa-miR-18a-5p	107.504	-0.0301869	0.562361	-0.0536789	0.957191	0.99466
hsa-miR-616-5p	5.88259	0.0256672	0.481562	0.0532998	0.957493	0.99466
hsa-miR-6825-3p	4.78017	0.0399874	0.757829	0.0527658	0.957919	0.99466
hsa-miR-30e-5p	9831.82	-0.018056	0.352994	-0.051151	0.959205	0.99466
hsa-miR-3174	1.49652	0.0542837	1.13204	0.0479519	0.961755	0.99466
hsa-miR-4797-3p	8.71628	-0.0340197	0.71588	-0.0475215	0.962098	0.99466
hsa-miR-3136-3p	0.328336	-0.0963023	2.10223	-0.0458097	0.963462	0.99466
hsa-miR-6771-3p	0.432068	0.091622	2.0046	0.045706	0.963545	0.99466
hsa-miR-15b-5p	55617.6	-0.0125156	0.277914	-0.0450341	0.96408	0.99466
hsa-miR-7113-3p	2.82411	-0.0375634	0.839297	-0.0447558	0.964302	0.99466
hsa-miR-21-5p	13590	-0.013486	0.314279	-0.0429109	0.965773	0.99466
hsa-miR-147b-3p	1.33045	-0.0522836	1.23753	-0.0422484	0.966301	0.99466
hsa-miR-6729-3p	4.12694	0.0392471	0.956586	0.0410283	0.967273	0.99466
hsa-miR-181d-5p	4.76087	0.0383905	0.967449	0.0396822	0.968346	0.99466
hsa-miR-6815-3p	5.80141	-0.0258127	0.660868	-0.0390588	0.968844	0.99466
hsa-miR-6805-5p	0.490492	-0.0974198	2.54357	-0.0383005	0.969448	0.99466
hsa-miR-3682-3p	3.19953	0.0281729	0.749643	0.0375818	0.970021	0.99466
hsa-miR-454-3p	5959.52	0.0118371	0.319065	0.0370994	0.970406	0.99466
hsa-miR-6857-3p	66.0524	0.0127301	0.34611	0.0367804	0.97066	0.99466
hsa-miR-548j-3p	2.02262	0.0398118	1.11393	0.03574	0.97149	0.99466
hsa-miR-5582-3p	1.53685	-0.050127	1.46523	-0.0342109	0.972709	0.99466
hsa-miR-3153-5p	0.405987	-0.101176	2.95868	-0.0341964	0.972721	0.99466
hsa-miR-508-3p	0.944162	-0.0402709	1.20416	-0.0334431	0.973321	0.99466
hsa-miR-7109-3p	1.46324	0.046816	1.45511	0.0321736	0.974334	0.99466
hsa-miR-3180-5p	7.35133	-0.0159885	0.569796	-0.0280601	0.977614	0.99466
hsa-miR-6832-3p	1.63061	-0.0431665	1.612	-0.0267781	0.978637	0.99466
hsa-miR-5004-5p	2.87492	-0.0366608	1.37401	-0.0266817	0.978714	0.99466
hsa-miR-19b-1-5p	1.72598	-0.0307547	1.16831	-0.026324	0.978999	0.99466
hsa-miR-4642	0.641833	0.0611949	2.43523	0.025129	0.979952	0.99466
hsa-miR-411-5p	2.11628	-0.0235552	0.951261	-0.0247621	0.980245	0.99466
hsa-miR-106a-3p	12.0984	-0.0120819	0.559695	-0.0215865	0.982778	0.995839
hsa-miR-3688-5p	1.43202	-0.0353301	1.87181	-0.0188748	0.984941	0.995839
hsa-miR-4489	0.912221	-0.0426374	2.33258	-0.0182791	0.985416	0.995839
hsa-miR-142-3p	22045.5	0.00995725	0.567756	0.0175379	0.986007	0.995839
hsa-miR-340-3p	270.189	0.00481678	0.348037	0.0138398	0.988958	0.995839
hsa-miR-7851-3p	0.787599	0.0189354	1.49822	0.0126386	0.989916	0.995839
hsa-miR-3940-3p	218.177	0.00574624	0.465445	0.0123457	0.99015	0.995839
hsa-miR-6799-3p	13.8824	-0.00513849	0.436094	-0.011783	0.990599	0.995839
hsa-miR-3679-3p	0.683567	-0.0224557	1.92338	-0.0116751	0.990685	0.995839
hsa-miR-885-5p	0.512698	-0.00762563	1.7582	-0.00433719	0.996539	0.999417
hsa-miR-532-3p	3637.46	-0.000792639	0.27984	-0.00283247	0.99774	0.999417
hsa-miR-6804-3p	8.63642	0.0009813	0.423798	0.00231549	0.998153	0.999417
hsa-miR-320a-5p	3.37706	0.00106129	1.16472	0.000911197	0.999273	0.999417
hsa-miR-34a-5p	11.6437	0.000285778	0.391324	0.000730283	0.999417	0.999417

## Sheet: Table S4
	mirnaid	refseqid	genesymbol	duplex	end	bindingp	energy	seed	accessibility	au	phylopstem	phylopflank	me	number_of_pairings	binding_region_length	longest_consecutive_pairings	position	validated	TargetScan	miRDB
1	hsa-miR-1304-3p	NM_001278593	ALDH6A1	2010	2027	0.961538	-21.6	1	7.25785e-07	0.485	0	0	-5.26888	15	17	8	3UTR	MIRT660760	0	0
2	hsa-miR-1304-3p	NM_213566	DFFA	1664	1685	0.961538	-24.6	0	9.271e-06	0.412	0	0	-5.57006	18	21	13	3UTR	MIRT633055	0	0
4	hsa-miR-1304-3p	NM_014669	NUP93	4280	4302	0.961538	-25.5	1	1.44322e-06	0.441	0	0	-4.957	17	22	11	3UTR	MIRT625131	0	0
5	hsa-miR-1304-3p	NM_014897	ZNF652	8177	8190	0.961538	-21.2	0	0.00155061	0.647	-0.478732	0.0580432	-6.74759	12	13	12	3UTR	MIRT674872	0	0
6	hsa-miR-1304-3p	NM_017929	PEX26	2333	2356	0.961538	-30.6	0	0.0170594	0.441	0	0	-9.29912	18	23	8	3UTR	MIRT655258	0	0
7	hsa-miR-1304-3p	NM_004589	SCO1	8302	8328	0.961538	-26.4	1	3.01685e-05	0.5	-0.132822	-0.550951	-4.84971	19	26	13	3UTR	MIRT677693	0	0
11	hsa-miR-1304-3p	NM_016019	LUC7L2	1585	1635	0.974359	-22.6	1	2.76661e-05	0.515	2.11993	1.58805	-5.77128	16	20	8	3UTR	MIRT667517	0	0
12	hsa-miR-1304-3p	NM_001304947	KRBA2	2463	2485	0.980769	-28.4	1	9.08556e-07	0.397	4.17524	4.17787	-4.02637	18	22	14	3UTR	MIRT672912	0	0
13	hsa-miR-1304-3p	NM_138458	DNAAF10	1387	1410	0.980769	-29.9	1	7.85826e-06	0.368	4.40747	5.31223	-4.02637	18	23	14	3UTR	MIRT679383	0	0
14	hsa-miR-1304-3p	NM_183228	IKZF3	3369	3414	0.980769	-30.9	1	0.0018825	0.471	0.836174	0.778759	-3.79332	20	24	16	3UTR	MIRT671980	0	0
15	hsa-miR-1304-3p	NM_023105	FGFR1	4427	4450	0.980769	-29.9	1	0.00178021	0.397	3.8305	3.70756	-4.02637	18	23	14	3UTR	MIRT625528	0	0
16	hsa-miR-1304-3p	NM_145207	SPATA5	7362	7383	0.987179	-24.9	1	0.00244619	0.456	0	0	-6.48426	17	21	7	3UTR	MIRT649139	0	0
17	hsa-miR-1304-3p	NM_001256750	PEX5L	5028	5051	1	-29.9	1	1.6549e-06	0.412	0	0	-4.02637	18	23	14	3UTR	MIRT655233	0	0
44	hsa-miR-1304-3p	NM_001261	CDK9	2133	2153	1	-22.3	0	0.0040063	0.368	0	0	-11.1057	17	20	11	3UTR	MIRT618908	0	0
45	hsa-miR-1304-3p	NM_001267050	GPR155	4910	4932	1	-28.4	1	0.000199519	0.471	0	0	-4.02637	18	22	14	3UTR	MIRT657688	0	0
49	hsa-miR-1304-3p	NM_001269044	CTCFL	2836	2852	1	-20.6	1	0.0134139	0.426	0	0	-5.26888	13	16	8	3UTR	MIRT624910	0	0
57	hsa-miR-1304-3p	NM_001270397	G6PC1	1920	1944	1	-22	1	0.000189732	0.588	0	0	-4.957	18	24	11	3UTR	MIRT650127	0	0
59	hsa-miR-1304-3p	NM_001270938	ZNF551	3517	3536	1	-19.4	1	2.95144e-05	0.441	0	0	-5.3155	15	19	11	3UTR	MIRT626641	0	0
60	hsa-miR-1304-3p	NM_001271818	ORAI2	9031	9074	1	-31.3	1	5.93807e-07	0.412	0	0	-4.52877	19	23	13	3UTR	MIRT762424	0	1
63	hsa-miR-1304-3p	NM_001271895	TARS2	2354	2395	1	-30.2	1	1.1643e-06	0.397	0	0	-4.02637	19	23	14	3UTR	MIRT762431	0	0
65	hsa-miR-1304-3p	NM_001272007	ISCA2	2395	2417	1	-23.2	1	8.6576e-05	0.456	0	0	-7.37318	18	22	10	3UTR	MIRT669833	0	0
66	hsa-miR-1304-3p	NM_001278250	SLC25A45	1056	1079	1	-22.3	1	0.00313845	0.441	2.19715	2.65549	-5.03583	18	23	9	3UTR	MIRT541643	0	0
67	hsa-miR-1304-3p	NM_001278590	LIAS	1394	1413	1	-30.5	1	2.10618e-06	0.412	0	0	-4.02637	18	19	18	3UTR	MIRT664775	0	0
69	hsa-miR-1304-3p	NM_001278742	TSPAN6	2958	2999	1	-28.6	1	5.14246e-05	0.456	0	0	-4.02637	18	23	14	3UTR	MIRT645620	0	0
71	hsa-miR-1304-3p	NM_001281520	MCM8	3394	3419	1	-32.8	1	2.97207e-05	0.5	0	0	-3.79332	20	23	18	3UTR	MIRT762419	0	0
79	hsa-miR-1304-3p	NM_001282424	A2ML1	3583	3624	1	-30.2	1	1.18285e-05	0.426	0.110213	0.243277	-4.02637	19	23	14	3UTR	MIRT631833	0	0
80	hsa-miR-1304-3p	NM_001282587	H6PD	6807	6828	1	-24.1	1	9.49932e-05	0.426	0	0	-6.43256	16	21	7	3UTR	MIRT783675	0	0
81	hsa-miR-1304-3p	NM_001282736	PLXDC2	6789	6808	1	-24.3	0	5.10227e-05	0.456	0	0	-5.57006	16	19	8	3UTR	MIRT515879	0	0
82	hsa-miR-1304-3p	NM_001283	AP1S1	979	998	1	-22.2	1	6.12101e-06	0.412	0	0	-5.52986	15	19	13	3UTR	MIRT544680	0	0
83	hsa-miR-1304-3p	NM_001284194	FUT11	1861	1888	1	-21	1	0.000466082	0.588	0	0	-6.58625	18	27	12	3UTR	MIRT668256	0	0
84	hsa-miR-1304-3p	NM_001284306	ZNF106	5626	5648	1	-23.6	1	3.60707e-05	0.5	0	0	-5.3155	18	22	11	3UTR	MIRT675598	0	1
92	hsa-miR-1304-3p	NM_001286036	ARNT	2403	2426	1	-21.9	1	0.00749686	0.618	1.79228	2.92176	-10.5515	17	23	9	3UTR	MIRT610766	0	0
93	hsa-miR-1304-3p	NM_001286514	ATF7IP	5638	5661	1	-29.9	1	2.06307e-07	0.412	0	0	-4.02637	18	23	14	3UTR	MIRT632046	0	0
94	hsa-miR-1304-3p	NM_001286950	TRMT10B	1070	1093	1	-27.8	1	4.76438e-05	0.441	0	0	-3.79332	18	23	12	3UTR	MIRT635642	0	0
100	hsa-miR-1304-3p	NM_001287054	ZKSCAN1	6662	6685	1	-29.9	1	6.02498e-07	0.397	0	0	-4.02637	18	23	14	3UTR	MIRT639831	0	1
108	hsa-miR-1304-3p	NM_001287335	KIAA1191	1292	1312	1	-21	0	0.00173068	0.706	3.41687	1.4987	-10.3702	15	20	9	3UTR	MIRT499892	0	0
110	hsa-miR-1304-3p	NM_001287497	TMEM168	5149	5173	1	-31.2	1	0.00025771	0.397	0	0	-4.02637	18	24	14	3UTR	MIRT665810	0	0
112	hsa-miR-1304-3p	NM_001288622	ICA1L	5526	5548	1	-30.2	1	1.86288e-06	0.397	0	0	-4.02637	19	22	14	3UTR	MIRT662419	0	0
116	hsa-miR-1304-3p	NM_001289022	FAM177A1	1996	2037	1	-30.2	1	1.92093e-06	0.441	0	0	-4.02637	19	23	14	3UTR	MIRT658425	0	0
118	hsa-miR-1304-3p	NM_001289051	PIGG	3578	3629	1	-29.1	1	1.90543e-07	0.5	0	0	-4.52877	17	20	13	3UTR	MIRT648516	0	1
122	hsa-miR-1304-3p	NM_001289401	ZNF135	3223	3264	1	-30.4	1	0.00196188	0.426	0	0	-4.02637	19	24	14	3UTR	MIRT625468	0	0
124	hsa-miR-1304-3p	NM_001290131	PHF12	3431	3482	1	-29.9	1	1.26614e-08	0.426	0	0	-4.52877	19	24	13	3UTR	MIRT720476	0	0
125	hsa-miR-1304-3p	NM_001290204	DCP1A	4611	4634	1	-29.9	1	3.42266e-06	0.441	0	0	-4.02637	18	23	14	3UTR	MIRT762410	0	0
126	hsa-miR-1304-3p	NM_001291746	REL	2472	2487	1	-25.5	1	8.70613e-05	0.471	0	0	-4.02637	14	15	14	3UTR	MIRT762426	0	0
127	hsa-miR-1304-3p	NM_001297703	USHBP1	2714	2752	1	-29.6	1	4.2099e-05	0.441	0	0	-4.02637	18	24	14	3UTR	MIRT650169	0	0
129	hsa-miR-1304-3p	NM_001297734	ZNF417	3477	3532	1	-25.5	1	2.44285e-05	0.456	-0.167052	0.0455691	-4.76182	17	24	13	3UTR	MIRT637621	0	0
130	hsa-miR-1304-3p	NM_001297763	ZNF546	2992	3027	1	-23.2	1	0.00226421	0.471	0	0	-5.18008	20	35	9	3UTR	MIRT529468	0	0
132	hsa-miR-1304-3p	NM_001300843	ZNF556	1599	1615	1	-18.5	1	7.06897e-08	0.582	0	0	-6.54929	13	16	11	3UTR	MIRT783707	0	0
133	hsa-miR-1304-3p	NM_001300883	ZNF426	2390	2405	1	-25.5	1	0.000136545	0.456	0	0	-4.02637	14	15	14	3UTR	MIRT783706	0	1
134	hsa-miR-1304-3p	NM_001300896	CABP4	3414	3451	1	-31.6	1	0.000195519	0.426	0	0	-5.19005	18	22	13	3UTR	MIRT679745	0	0
136	hsa-miR-1304-3p	NM_001300948	LONP2	4122	4155	1	-35.2	1	7.86901e-05	0.368	0.259844	0.982389	-3.79332	20	24	16	3UTR	MIRT783680	0	0
138	hsa-miR-1304-3p	NM_001301212	TRPM7	9804	9823	1	-28.2	1	4.83052e-05	0.456	3.1848	3.08565	-4.02637	17	19	14	3UTR	MIRT652142	0	0
140	hsa-miR-1304-3p	NM_001304564	MIEF1	3188	3211	1	-29.9	1	1.09323e-05	0.441	0	0	-4.02637	18	23	14	3UTR	MIRT783685	0	0
141	hsa-miR-1304-3p	NM_001304944	DNAJC22	4310	4351	1	-30.8	1	1.8162e-05	0.471	0	0	-4.02637	17	20	14	3UTR	MIRT631024	0	0
145	hsa-miR-1304-3p	NM_001308178	NEURL1B	1402	1424	1	-23.1	0	0.110388	0.426	0.324851	0.411832	-8.76339	18	22	12	3UTR	MIRT535692	0	0
146	hsa-miR-1304-3p	NM_001308301	MYLK3	4924	4945	1	-34	1	8.5283e-06	0.456	0.0972259	0.0979931	-4.02637	19	21	14	3UTR	MIRT662339	0	0
147	hsa-miR-1304-3p	NM_001308339	DENND5B	6806	6847	1	-30.4	1	0.000247195	0.471	0	0	-4.02637	19	23	14	3UTR	MIRT618490	0	0
149	hsa-miR-1304-3p	NM_001308824	SF3B1	1030	1077	1	-19.7	1	0.00112568	0.515	3.63679	2.57424	-5.26888	13	15	13	3UTR	MIRT631731	0	0
150	hsa-miR-1304-3p	NM_001312874	COX20	2103	2128	1	-24.1	0	0.000512877	0.397	0	0	-7.0584	17	25	11	3UTR	MIRT643870	0	0
151	hsa-miR-1304-3p	NM_001313892	HMGB1	3763	3786	1	-29.9	1	2.39041e-06	0.368	0	0	-4.02637	18	23	14	3UTR	MIRT678235	0	0
152	hsa-miR-1304-3p	NM_001315491	MPZ	1830	1856	1	-23.9	0	8.64373e-08	0.426	0.3478	0.5596	-5.92733	17	26	9	3UTR	MIRT669022	0	0
153	hsa-miR-1304-3p	NM_001319674	GMEB1	3028	3051	1	-29.9	1	2.36818e-05	0.456	0	0	-4.02637	18	23	14	3UTR	MIRT762413	0	0
155	hsa-miR-1304-3p	NM_030787	CFHR5	2117	2140	1	-23.4	1	1.66442e-06	0.485	-0.0135336	0.0207601	-4.17062	18	23	11	3UTR	MIRT631574	0	0
156	hsa-miR-1304-3p	NM_030805	LMAN2L	1656	1674	1	-26.2	0	2.74712e-07	0.441	0	0	-13.6656	15	18	11	3UTR	MIRT783679	0	0
157	hsa-miR-1304-3p	NM_030821	PLA2G12A	2596	2641	1	-30.4	1	2.14614e-06	0.441	0.27741	-0.140391	-4.02637	19	23	14	3UTR	MIRT635939	0	0
158	hsa-miR-1304-3p	NM_031439	SOX7	2149	2190	1	-30.4	1	0.000611629	0.485	0	0	-4.02637	19	23	14	3UTR	MIRT633795	0	0
161	hsa-miR-1304-3p	NM_031924	RSPH3	2539	2560	1	-31.1	1	4.89003e-06	0.412	0	0	-4.02637	18	21	14	3UTR	MIRT619395	0	0
164	hsa-miR-1304-3p	NM_032177	PHAX	3000	3041	1	-30.4	1	1.9012e-06	0.412	0	0	-4.02637	19	23	14	3UTR	MIRT636346	0	0
167	hsa-miR-1304-3p	NM_032312	YIPF4	6159	6184	1	-33.8	1	6.4239e-07	0.397	0	0	-3.79332	20	24	16	3UTR	MIRT675780	0	0
171	hsa-miR-1304-3p	NM_032410	HOOK3	6944	6972	1	-25.6	1	0.000524521	0.412	0	0	-4.17062	20	28	11	3UTR	MIRT783677	0	0
172	hsa-miR-1304-3p	NM_032433	ZNF333	2909	2950	1	-28.6	1	9.80898e-05	0.426	0	0	-4.02637	18	23	14	3UTR	MIRT673758	0	0
176	hsa-miR-1304-3p	NM_032584	ZNF347	5028	5050	1	-30.2	1	1.50909e-06	0.412	0	0	-4.02637	19	22	14	3UTR	MIRT762435	0	0
180	hsa-miR-1304-3p	NM_032796	SYAP1	2410	2433	1	-30.1	1	0.00305844	0.441	0	0	-4.02637	19	23	14	3UTR	MIRT608146	0	0
182	hsa-miR-1304-3p	NM_032816	CEP89	5366	5417	1	-33.8	1	3.10514e-06	0.426	0	0	-3.79332	20	24	16	3UTR	MIRT626490	0	0
183	hsa-miR-1304-3p	NM_032826	SLC35B4	2131	2145	1	-21	1	7.43049e-05	0.426	0	0	-4.76182	13	14	13	3UTR	MIRT674584	0	0
184	hsa-miR-1304-3p	NM_032827	ATOH8	1740	1761	1	-26.1	1	0.00408195	0.294	-0.0530192	-0.0198331	-6.25121	18	21	11	3UTR	MIRT669428	0	0
188	hsa-miR-1304-3p	NM_032838	ZNF566	3189	3230	1	-30.4	1	0.000213937	0.471	0.299887	0.206653	-4.02637	19	23	14	3UTR	MIRT629313	0	0
190	hsa-miR-1304-3p	NM_032864	PRPF38A	3677	3700	1	-24.9	1	0.00012573	0.412	0	0	-6.85115	17	23	9	3UTR	MIRT762425	0	0
191	hsa-miR-1304-3p	NM_032930	CFAP300	1576	1601	1	-30.2	1	1.20267e-07	0.441	0	0	-3.79332	18	23	15	3UTR	MIRT643552	0	0
192	hsa-miR-1304-3p	NM_033029	LMLN	2847	2869	1	-31.1	1	1.71717e-05	0.456	-0.287714	-0.0555045	-4.52877	19	22	13	3UTR	MIRT656724	0	0
193	hsa-miR-1304-3p	NM_033107	GTPBP10	3296	3319	1	-29.9	1	2.14689e-07	0.397	0	0	-4.02637	18	23	14	3UTR	MIRT762416	0	0
194	hsa-miR-1304-3p	NM_033109	PNPT1	4255	4278	1	-29.6	1	1.05572e-07	0.441	0	0	-4.02637	18	23	14	3UTR	MIRT625284	0	0
196	hsa-miR-1304-3p	NM_033204	ZNF101	2174	2199	1	-33.8	1	3.61117e-06	0.397	0	0	-3.79332	20	24	16	3UTR	MIRT661156	0	1
200	hsa-miR-1304-3p	NM_033331	CDC14B	3215	3254	1	-21	1	0.00129262	0.412	0	0	-4.17062	20	39	9	3UTR	MIRT621031	0	0
201	hsa-miR-1304-3p	NM_052928	SMYD4	3577	3602	1	-28.4	1	3.55608e-07	0.382	0	0	-3.79332	19	24	15	3UTR	MIRT664250	0	0
202	hsa-miR-1304-3p	NM_080424	SP110	5373	5414	1	-30.2	1	1.78389e-06	0.382	0	0	-4.02637	19	23	14	3UTR	MIRT635900	0	0
203	hsa-miR-1304-3p	NM_080550	SYNRG	7130	7149	1	-26	1	0.000126355	0.397	0	0	-4.02637	16	19	14	3UTR	MIRT369517	0	0
204	hsa-miR-1304-3p	NM_080817	GPR82	1856	1877	1	-30.2	1	6.0469e-05	0.368	0	0	-4.02637	17	21	14	3UTR	MIRT629801	0	0
206	hsa-miR-1304-3p	NM_133371	MYOZ3	1421	1471	1	-28.6	1	6.33177e-06	0.412	0	0	-4.02637	18	23	14	3UTR	MIRT648426	0	0
207	hsa-miR-1304-3p	NM_133466	ZFP82	5439	5461	1	-28	1	2.09135e-06	0.426	0	0	-4.02637	18	22	14	3UTR	MIRT631352	0	1
209	hsa-miR-1304-3p	NM_133473	ZNF431	11274	11315	1	-30.2	1	1.45584e-06	0.412	0	0	-4.02637	19	23	14	3UTR	MIRT675268	0	0
212	hsa-miR-1304-3p	NM_138400	NOM1	3082	3133	1	-32.6	1	1.37379e-05	0.456	0	0	-4.02637	19	23	14	3UTR	MIRT626668	0	1
215	hsa-miR-1304-3p	NM_138494	ZNF655	3526	3549	1	-29.9	1	7.75676e-06	0.397	0	0	-4.02637	18	23	14	3UTR	MIRT672965	0	1
216	hsa-miR-1304-3p	NM_138785	GINM1	1411	1434	1	-32.3	1	1.35004e-06	0.382	0	0	-4.02637	18	23	14	3UTR	MIRT619350	0	0
217	hsa-miR-1304-3p	NM_139076	ABRAXAS1	3448	3499	1	-28.6	1	5.38699e-05	0.426	0.0486036	-0.235393	-4.02637	18	23	14	3UTR	MIRT517692	0	0
223	hsa-miR-1304-3p	NM_145865	ANKS4B	3393	3444	1	-28.6	1	0.00138656	0.5	0	0	-4.02637	17	20	14	3UTR	MIRT660621	0	0
224	hsa-miR-1304-3p	NM_152289	ZNF561	2565	2599	1	-25.7	1	7.92021e-05	0.5	0	0	-3.93757	20	34	8	3UTR	MIRT636986	0	0
226	hsa-miR-1304-3p	NM_152326	ANKRD9	5096	5118	1	-28	1	2.74794e-05	0.426	0	0	-4.02637	18	22	14	3UTR	MIRT674030	0	0
227	hsa-miR-1304-3p	NM_152362	TNFAIP8L1	1944	1967	1	-29.9	1	0.00296027	0.353	0.21099	-0.0222183	-4.02637	18	23	14	3UTR	MIRT620086	0	0
232	hsa-miR-1304-3p	NM_152542	PPM1K	3784	3807	1	-30.1	1	9.28919e-06	0.412	0	0	-4.02637	18	23	14	3UTR	MIRT654850	0	1
234	hsa-miR-1304-3p	NM_152707	SLC25A16	2880	2895	1	-25.5	1	1.66962e-05	0.426	0	0	-4.02637	14	15	14	3UTR	MIRT534237	0	0
237	hsa-miR-1304-3p	NM_152910	DGKH	7506	7548	1	-31.3	1	3.69574e-06	0.441	0	0	-4.52877	19	23	13	3UTR	MIRT659052	0	1
240	hsa-miR-1304-3p	NM_153000	APCDD1	2706	2724	1	-23.9	0	3.60707e-09	0.485	0.00910201	0.082746	-7.32045	16	18	14	3UTR	MIRT633607	0	0
241	hsa-miR-1304-3p	NM_153035	TCEANC2	4509	4532	1	-29.9	1	2.67008e-06	0.397	0	0	-4.02637	18	23	14	3UTR	MIRT762432	0	0
242	hsa-miR-1304-3p	NM_153638	PANK2	7901	7943	1	-30.5	1	8.47831e-06	0.456	0	0	-3.79332	18	23	16	3UTR	MIRT720173	0	0
246	hsa-miR-1304-3p	NM_153704	TMEM67	3978	4029	1	-27.9	1	8.31918e-07	0.456	0	0	-4.02637	19	23	14	3UTR	MIRT533702	0	0
247	hsa-miR-1304-3p	NM_173344	ST3GAL1	2565	2607	1	-36.4	1	0.000100352	0.412	0.0579928	0.177459	-3.79332	20	23	18	3UTR	MIRT706902	0	0
248	hsa-miR-1304-3p	NM_173515	CNKSR3	15567	15609	1	-30.5	1	8.85983e-08	0.426	0	0	-4.02637	19	23	14	3UTR	MIRT539562	0	0
252	hsa-miR-1304-3p	NM_173547	TRIM65	3195	3220	1	-29	1	2.294e-06	0.456	0	0	-4.02637	19	22	17	3UTR	MIRT649246	0	0
255	hsa-miR-1304-3p	NM_173630	RTTN	7707	7754	1	-28.4	1	1.0732e-05	0.441	0	0	-4.02637	18	26	14	3UTR	MIRT621164	0	0
256	hsa-miR-1304-3p	NM_173664	ARL10	5203	5226	1	-29.9	1	5.69561e-06	0.485	0	0	-4.02637	18	23	14	3UTR	MIRT675296	0	1
257	hsa-miR-1304-3p	NM_174907	PPP4R2	4110	4130	1	-20.1	1	0.0777571	0.765	0	0	-11.3749	15	20	7	3UTR	MIRT614081	0	0
258	hsa-miR-1304-3p	NM_174936	PCSK9	2777	2801	1	-25.8	0	0.00102966	0.368	0	0	-9.30909	16	24	10	3UTR	MIRT499832	0	0
259	hsa-miR-1304-3p	NM_174976	ZDHHC22	3298	3334	1	-23.1	0	0.000318143	0.471	0.636564	1.15365	-5.71431	18	36	8	3UTR	MIRT723554	0	0
260	hsa-miR-1304-3p	NM_175069	APTX	1742	1788	1	-24.1	0	4.06134e-05	0.529	0	0	-10.4436	16	20	10	3UTR	MIRT783668	0	1
262	hsa-miR-1304-3p	NM_177422	2003-08-01	11206	11229	1	-29.9	1	3.52156e-07	0.412	0	0	-4.02637	18	23	14	3UTR	MIRT673061	0	0
269	hsa-miR-1304-3p	NM_178128	FADS6	2027	2072	1	-30.2	1	2.92206e-05	0.441	0.134668	0.0763209	-4.02637	19	23	14	3UTR	MIRT648046	0	0
271	hsa-miR-1304-3p	NM_178439	GMCL1	3550	3572	1	-28.6	1	1.08472e-06	0.471	0	0	-4.02637	18	22	14	3UTR	MIRT679413	0	0
272	hsa-miR-1304-3p	NM_178495	ITPRIPL1	2818	2869	1	-28.2	1	3.45644e-07	0.456	0	0	-4.02637	17	20	14	3UTR	MIRT625146	0	0
274	hsa-miR-1304-3p	NM_178559	ABCB5	3913	3964	1	-28.6	1	8.84956e-07	0.456	0	0	-4.02637	18	23	14	3UTR	MIRT631251	0	0
275	hsa-miR-1304-3p	NM_178582	HM13	1933	1956	1	-29.9	1	7.1443e-08	0.426	0	0	-4.02637	18	23	14	3UTR	MIRT628144	0	0
277	hsa-miR-1304-3p	NM_178840	SRARP	2938	2983	1	-26.6	1	6.7279e-05	0.426	0	0	-4.02637	16	20	14	3UTR	MIRT635516	0	0
279	hsa-miR-1304-3p	NM_181359	IL6R	2962	3015	1	-29.9	1	9.61752e-07	0.397	0.624921	0.936534	-4.52877	19	24	13	3UTR	MIRT687892	0	0
280	hsa-miR-1304-3p	NM_181425	FXN	5764	5787	1	-31.5	1	2.26309e-05	0.441	0	0	-4.02637	18	23	14	3UTR	MIRT635202	0	0
281	hsa-miR-1304-3p	NM_181713	UBXN2A	5692	5714	1	-28.4	1	0.000138002	0.368	0	0	-4.02637	18	22	14	3UTR	MIRT636149	0	0
285	hsa-miR-1304-3p	NM_182607	VSIG1	2345	2386	1	-30.4	1	1.456e-05	0.426	0.0144657	-0.00473715	-4.02637	19	23	14	3UTR	MIRT676566	0	0
286	hsa-miR-1304-3p	NM_182746	MCM4	3061	3115	1	-28.6	1	0.000108669	0.412	0	0	-4.02637	18	23	14	3UTR	MIRT783683	0	0
287	hsa-miR-1304-3p	NM_182752	TPRG1L	1903	1944	1	-28.2	1	2.56392e-05	0.412	1.05344	1.3393	-4.02637	18	23	14	3UTR	MIRT762434	0	0
305	hsa-miR-1304-3p	NM_183234	RAB27A	2679	2700	1	-22.9	1	2.6795e-06	0.441	1.37498	5.36709	-6.43256	17	21	11	3UTR	MIRT671531	0	0
308	hsa-miR-1304-3p	NM_183398	RNF14	3344	3366	1	-23.2	1	6.56066e-06	0.412	0.178635	0.0344692	-7.37318	18	22	10	3UTR	MIRT633504	0	0
315	hsa-miR-1304-3p	NM_198066	GNPNAT1	2420	2434	1	-21	1	3.29977e-05	0.426	0	0	-4.76182	13	14	13	3UTR	MIRT636021	0	0
316	hsa-miR-1304-3p	NM_198150	ARSK	2094	2117	1	-21	1	6.55797e-05	0.397	0.0633514	0.730366	-6.17234	16	23	11	3UTR	MIRT640678	0	0
317	hsa-miR-1304-3p	NM_198156	VHL	2587	2632	1	-30.4	1	1.20575e-07	0.485	0	0	-4.02637	18	23	14	3UTR	MIRT650033	0	1
319	hsa-miR-1304-3p	NM_198467	RSBN1L	5302	5316	1	-21	1	0.000488558	0.368	0.1685	0.0184188	-4.76182	13	14	13	3UTR	MIRT654103	0	0
320	hsa-miR-1304-3p	NM_198545	DRAXIN	6720	6771	1	-31.9	1	9.12718e-08	0.426	0	0	-4.02637	18	20	18	3UTR	MIRT658892	0	0
322	hsa-miR-1304-3p	NM_198841	FAM120AOS	5102	5143	1	-30.2	1	1.24696e-07	0.397	0	0	-4.02637	19	23	14	3UTR	MIRT674220	0	0
325	hsa-miR-1304-3p	NM_198971	HINFP	3075	3100	1	-31.2	1	1.5252e-06	0.412	0	0	-3.79332	19	24	15	3UTR	MIRT637383	0	0
326	hsa-miR-1304-3p	NM_199462	DSTYK	3715	3738	1	-29.9	1	1.14976e-06	0.412	0	0	-4.02637	18	23	14	3UTR	MIRT762411	0	0
327	hsa-miR-1304-3p	NM_205842	NCKAP1	9406	9449	1	-40.2	1	5.32617e-07	0.397	0	0	-3.79332	21	24	19	3UTR	MIRT687517	0	0
328	hsa-miR-1304-3p	NM_206809	MOG	1861	1912	1	-28.6	1	0.000103051	0.426	0	0	-4.02637	18	23	14	3UTR	MIRT684179	0	0
333	hsa-miR-1304-3p	NM_207042	ENSA	2034	2056	1	-21.4	1	0.000260378	0.441	1.37893	2.13205	-7.37318	17	22	10	3UTR	MIRT636580	0	0
342	hsa-miR-1304-3p	NM_207330	NIPAL1	4398	4420	1	-27.7	1	0.00146048	0.426	0	0	-4.52877	18	22	14	3UTR	MIRT667213	0	0
345	hsa-miR-1304-3p	NM_207351	PRRT3	3368	3412	1	-30.1	1	0.000276661	0.412	0	0	-4.02637	18	24	14	3UTR	MIRT783689	0	0
347	hsa-miR-1304-3p	XM_005246708	NYAP2	6033	6074	1	-28.6	1	1.16762e-05	0.441	0	0	-4.02637	18	23	14	3UTR	MIRT634502	0	0
350	hsa-miR-1304-3p	XM_005250636	RBM48	2099	2143	1	-29.9	1	0.000182068	0.412	0	0	-4.02637	18	24	14	3UTR	MIRT666650	0	0
353	hsa-miR-1304-3p	XM_005270140	UROS	1539	1555	1	-25.5	1	1.37122e-05	0.382	0	0	-3.79332	15	16	15	3UTR	MIRT665537	0	0
354	hsa-miR-1304-3p	XM_005270545	DBT	2159	2200	1	-30.2	1	7.66683e-06	0.441	0	0	-4.02637	19	23	14	3UTR	MIRT762409	0	1
356	hsa-miR-1304-3p	XM_005270719	MCOLN2	2412	2453	1	-24.4	0	2.63464e-07	0.397	0	0	-7.47102	17	23	8	3UTR	MIRT783684	0	0
357	hsa-miR-1304-3p	XM_005272998	BPNT1	1313	1364	1	-26.4	1	4.58456e-05	0.426	0	0	-4.02637	18	24	14	3UTR	MIRT678561	0	0
358	hsa-miR-1304-3p	XM_006713721	GNB4	3151	3174	1	-29.9	1	9.78572e-05	0.397	0	0	-4.02637	18	23	14	3UTR	MIRT677753	0	0
361	hsa-miR-1304-3p	XM_006719294	MLXIP	5043	5066	1	-29.9	1	5.40711e-07	0.441	0	0	-4.02637	18	23	14	3UTR	MIRT762420	0	0
364	hsa-miR-1304-3p	XM_011511163	PLEKHM3	2674	2714	1	-25.7	1	0.000106338	0.515	0	0	-4.17062	19	23	14	3UTR	MIRT676446	0	0
365	hsa-miR-1304-3p	XM_011514156	SEMA5A	8203	8253	1	-31.5	1	3.61411e-06	0.485	0	0	-4.02637	20	23	18	3UTR	MIRT662452	0	0
370	hsa-miR-1304-3p	XM_011529550	POTED	1742	1779	1	-23.7	0	0.00826786	0.618	0	0	-12.1239	17	21	9	3UTR	MIRT783688	0	0
373	hsa-miR-1304-3p	XM_011536563	ATG14	2524	2547	1	-29.9	1	3.00063e-05	0.412	0	0	-4.02637	18	23	14	3UTR	MIRT660453	0	0
374	hsa-miR-1304-3p	XM_011540103	BMPR1A	4741	4792	1	-28.4	1	0.00217782	0.5	0	0	-4.02637	17	20	14	3UTR	MIRT669346	0	0
375	hsa-miR-1304-3p	XM_017000886	LRRC8B	3137	3178	1	-30.2	1	4.97696e-05	0.426	0	0	-4.02637	19	23	14	3UTR	MIRT633702	0	0
378	hsa-miR-1304-3p	XM_017008290	EMCN	1896	1917	1	-21.7	1	1.10422e-06	0.485	0	0	-9.58327	18	21	10	3UTR	MIRT626534	0	0
379	hsa-miR-1304-3p	XM_017009572	PDE6A	4417	4458	1	-27.8	1	1.64519e-07	0.426	0	0	-3.79332	18	24	12	3UTR	MIRT664909	0	0
385	hsa-miR-1304-3p	XM_017019175	FBXW8	5096	5147	1	-26.6	1	6.46261e-06	0.412	0	0	-4.02637	16	20	14	3UTR	MIRT643227	0	1
388	hsa-miR-1304-3p	XM_024450199	SMG1	12711	12732	1	-20.9	1	9.47008e-06	0.382	0	0	-4.02637	14	21	9	3UTR	MIRT671358	0	0
390	hsa-miR-1304-3p	XM_024450828	PRR11	3730	3753	1	-29.9	1	0.000457326	0.426	0	0	-4.02637	18	23	14	3UTR	MIRT626822	0	1
396	hsa-miR-1304-3p	NM_014293	NPTXR	3272	3317	1	-30.4	1	0.00180877	0.441	0.0561434	-0.127403	-4.02637	19	23	14	3UTR	MIRT619897	0	0
397	hsa-miR-1304-3p	NM_014312	VSIG2	1116	1131	1	-18.7	1	2.74827e-09	0.485	-0.0463231	-0.0105612	-8.00486	14	15	14	3UTR	MIRT624245	0	0
398	hsa-miR-1304-3p	NM_014571	HEYL	2534	2550	1	-23	0	0.000185723	0.485	0	0	-6.07158	14	16	9	3UTR	MIRT671673	0	0
400	hsa-miR-1304-3p	NM_014691	AQR	9115	9138	1	-28.4	1	1.0168e-07	0.412	0	0	-4.02637	17	23	14	3UTR	MIRT624701	0	0
401	hsa-miR-1304-3p	NM_014692	SEC14L5	2832	2847	1	-22.1	1	8.51368e-05	0.441	0	0	-4.90607	14	15	14	3UTR	MIRT532178	0	0
402	hsa-miR-1304-3p	NM_014754	PTDSS1	1639	1658	1	-22.5	0	0.00106985	0.368	0	0	-14.9081	15	19	9	3UTR	MIRT617519	0	0
403	hsa-miR-1304-3p	NM_014797	ZBTB24	4987	5038	1	-30.6	1	2.71529e-05	0.426	0	0	-4.02637	18	23	14	3UTR	MIRT540874	0	0
404	hsa-miR-1304-3p	NM_014813	LRIG2	8541	8564	1	-29.9	1	4.21306e-07	0.426	0	0	-4.02637	18	23	14	3UTR	MIRT667544	0	0
406	hsa-miR-1304-3p	NM_014864	FAM20B	4541	4563	1	-25.7	1	3.39867e-05	0.456	0	0	-3.79332	19	22	12	3UTR	MIRT668426	0	0
409	hsa-miR-1304-3p	NM_015040	PIKFYVE	7740	7763	1	-32.3	1	0.000276234	0.456	0	0	-4.02637	18	23	14	3UTR	MIRT655084	0	1
410	hsa-miR-1304-3p	NM_015191	SIK2	9175	9209	1	-24.2	1	0.151849	0.588	0	0	-3.93757	18	23	7	3UTR	MIRT672257	0	0
412	hsa-miR-1304-3p	NM_015238	WWC1	5559	5603	1	-27.5	1	0.000333284	0.338	0	0	-4.02637	18	23	14	3UTR	MIRT675582	0	0
413	hsa-miR-1304-3p	NM_015256	ACSL6	6239	6262	1	-24.8	1	0.000619931	0.618	4.11238	4.28349	-6.19951	18	23	7	3UTR	MIRT669628	0	0
416	hsa-miR-1304-3p	NM_015426	POC1A	1789	1810	1	-19.7	1	7.79694e-05	0.471	5.09449	4.17456	-7.10328	15	21	6	3UTR	MIRT677353	0	0
417	hsa-miR-1304-3p	NM_015473	HEATR5A	6895	6946	1	-26.1	1	2.52595e-05	0.441	3.0133	3.18648	-4.02637	18	24	14	3UTR	MIRT762417	0	0
418	hsa-miR-1304-3p	NM_015621	CCDC69	3108	3137	1	-21.6	0	0.00296546	0.382	0.561072	0.751083	-5.49511	19	29	7	3UTR	MIRT783670	0	0
419	hsa-miR-1304-3p	NM_015633	FGFR1OP2	2412	2435	1	-20.4	1	0.0528994	0.588	0.0324626	0.661863	-8.55011	18	23	8	3UTR	MIRT642704	0	0
420	hsa-miR-1304-3p	NM_015679	TRUB2	5093	5135	1	-30.4	1	5.14348e-05	0.5	3.42008	2.3812	-4.02637	19	23	14	3UTR	MIRT637215	0	0
422	hsa-miR-1304-3p	NM_016123	IRAK4	2706	2747	1	-30.2	1	9.57925e-07	0.412	-0.285058	0.0207793	-4.02637	19	23	14	3UTR	MIRT629363	0	0
424	hsa-miR-1304-3p	NM_016400	HYPK	1876	1924	1	-33.8	1	6.69769e-07	0.426	0.0707788	-0.0358281	-3.79332	20	24	16	3UTR	MIRT638583	0	0
426	hsa-miR-1304-3p	NM_016641	GDE1	2168	2186	1	-21.6	1	0.000768994	0.632	3.80291	3.783	-5.18008	16	18	12	3UTR	MIRT541319	0	0
427	hsa-miR-1304-3p	NM_016823	CRK	2258	2309	1	-32.6	1	1.97864e-05	0.412	3.15189	2.03743	-4.02637	19	23	14	3UTR	MIRT543009	0	0
428	hsa-miR-1304-3p	NM_017614	BHMT2	2426	2449	1	-29.9	1	1.101e-05	0.426	0.112327	0.0808463	-4.02637	18	23	14	3UTR	MIRT664926	0	0
431	hsa-miR-1304-3p	NM_017925	DENND4C	6474	6522	1	-29.2	1	1.35095e-05	0.456	0	0	-4.02637	16	20	14	3UTR	MIRT783672	0	0
435	hsa-miR-1304-3p	NM_017952	PTCD3	5728	5748	1	-24.4	1	2.72827e-05	0.426	-0.451959	-0.426215	-7.37318	17	20	13	3UTR	MIRT621173	0	1
437	hsa-miR-1304-3p	NM_018233	OGFOD1	2512	2559	1	-28.2	1	0.000148813	0.412	0	0	-4.02637	18	23	14	3UTR	MIRT676158	0	0
438	hsa-miR-1304-3p	NM_018255	ELP2	7276	7298	1	-27.1	1	0.000103272	0.353	0.105074	0.0433967	-4.02637	18	22	14	3UTR	MIRT670420	0	0
439	hsa-miR-1304-3p	NM_018256	WDR12	2797	2838	1	-30.4	1	0.000602245	0.456	0.16951	0.124967	-4.02637	19	23	14	3UTR	MIRT664814	0	0
441	hsa-miR-1304-3p	NM_018279	TMEM19	3710	3739	1	-29.6	1	2.4536e-07	0.441	0.15923	-0.242941	-4.02637	18	24	14	3UTR	MIRT649386	0	0
442	hsa-miR-1304-3p	NM_018292	QRSL1	1907	1948	1	-30.2	1	1.75577e-07	0.441	-0.347823	-0.372459	-4.02637	19	23	14	3UTR	MIRT674759	0	0
447	hsa-miR-1304-3p	NM_018593	SLC16A10	8517	8539	1	-30.2	1	0.0001785	0.456	-0.0468069	-0.165568	-4.02637	19	22	14	3UTR	MIRT666325	0	0
450	hsa-miR-1304-3p	NM_018706	DHTKD1	4476	4517	1	-30.4	1	1.66073e-05	0.426	0	0	-4.02637	19	23	14	3UTR	MIRT630489	0	0
453	hsa-miR-1304-3p	NM_018846	KLHL7	4375	4398	1	-29.9	1	3.20887e-05	0.456	0	0	-4.02637	18	23	14	3UTR	MIRT636476	0	0
455	hsa-miR-1304-3p	NM_018947	CYCS	4395	4437	1	-31.3	1	1.23432e-05	0.426	0.421732	0.597934	-3.79332	18	21	16	3UTR	MIRT668851	0	0
459	hsa-miR-1304-3p	NM_019089	HES2	3603	3645	1	-30.4	1	0.00289507	0.412	-0.191801	-0.0394958	-4.02637	19	23	14	3UTR	MIRT645124	0	0
460	hsa-miR-1304-3p	NM_019109	ALG1	2761	2803	1	-30.4	1	0.000187844	0.456	-0.142032	0.00749031	-4.02637	19	23	14	3UTR	MIRT677623	0	0
461	hsa-miR-1304-3p	NM_020120	UGGT1	5443	5463	1	-30.6	1	0.0402701	0.485	0	0	-4.90607	19	20	19	3UTR	MIRT679578	0	0
464	hsa-miR-1304-3p	NM_020122	KCMF1	6334	6357	1	-29.9	1	4.56934e-06	0.382	0	0	-4.02637	18	23	14	3UTR	MIRT674346	0	0
466	hsa-miR-1304-3p	NM_020375	TIGAR	1921	1962	1	-30.2	1	1.51424e-05	0.412	-0.0891995	-0.325716	-4.02637	19	23	14	3UTR	MIRT720040	0	0
468	hsa-miR-1304-3p	NM_020696	KIAA1143	3924	3962	1	-25.1	1	2.17117e-05	0.412	0	0	-6.67474	17	23	11	3UTR	MIRT685282	0	0
469	hsa-miR-1304-3p	NM_020746	MAVS	10952	10975	1	-29.5	0	7.9455e-06	0.441	-0.327377	-0.0100622	-6.82535	19	23	13	3UTR	MIRT635109	0	1
471	hsa-miR-1304-3p	NM_020786	PDP2	6104	6123	1	-26.4	1	0.000480839	0.456	0.310065	0.089867	-4.02637	16	19	14	3UTR	MIRT632600	0	0
473	hsa-miR-1304-3p	NM_020854	RELCH	7530	7552	1	-30.5	1	8.81519e-06	0.441	0.153925	0.00726296	-4.02637	18	22	14	3UTR	MIRT628053	0	0
475	hsa-miR-1304-3p	NM_020917	ZFP14	6117	6138	1	-25.6	1	0.00020313	0.426	0.653268	1.2927	-5.19005	17	21	13	3UTR	MIRT783705	0	1
476	hsa-miR-1304-3p	NM_020950	KIAA1614	4341	4382	1	-30.2	1	4.9626e-05	0.426	-0.264904	0.0285365	-4.02637	19	23	14	3UTR	MIRT635410	0	0
477	hsa-miR-1304-3p	NM_021089	ZNF8	8001	8048	1	-24.8	1	0.00413905	0.485	-0.178013	-0.0471338	-3.93757	22	47	11	3UTR	MIRT650899	0	0
478	hsa-miR-1304-3p	NM_022350	ERAP2	3259	3281	1	-23.2	1	2.47811e-05	0.441	0.141412	-0.249105	-7.37318	18	22	10	3UTR	MIRT643525	0	0
485	hsa-miR-1304-3p	NM_024528	NKAP	1816	1857	1	-30.4	1	0.000162049	0.441	-0.0528552	0.0476439	-4.02637	19	23	14	3UTR	MIRT634515	0	0
487	hsa-miR-1304-3p	NM_024594	PANK3	3403	3454	1	-30.6	1	0.000143965	0.426	-0.24852	-0.0537042	-4.02637	18	23	14	3UTR	MIRT638471	0	0
488	hsa-miR-1304-3p	NM_024733	ZNF665	2351	2374	1	-29.9	1	8.68202e-08	0.426	0.924682	-2.54616	-4.02637	18	23	14	3UTR	MIRT671100	0	0
489	hsa-miR-1304-3p	NM_024775	GEMIN6	3139	3185	1	-30.2	1	1.25555e-05	0.426	0.101961	-0.119019	-4.02637	19	23	14	3UTR	MIRT783673	0	0
498	hsa-miR-1304-3p	NM_025151	RAB11FIP1	4444	4489	1	-30.2	1	0.00519295	0.441	2.97868	2.61179	-4.02637	19	23	14	3UTR	MIRT627791	0	0
499	hsa-miR-1304-3p	NM_025181	SLC35F5	7116	7141	1	-37.5	1	5.19205e-06	0.456	0.0701487	0.179621	-3.79332	20	23	18	3UTR	MIRT540804	0	0
503	hsa-miR-1304-3p	NM_002056	GFPT1	4771	4822	1	-33.8	1	7.16725e-06	0.441	0	0	-3.79332	20	24	16	3UTR	MIRT540310	0	1
505	hsa-miR-1304-3p	NM_002092	GRSF1	5090	5113	1	-22.2	1	0.000936792	0.426	0	0	-7.87558	17	23	10	3UTR	MIRT762414	0	0
507	hsa-miR-1304-3p	NM_002147	HOXB5	1336	1374	1	-23.8	1	2.24231e-05	0.368	0	0	-6.14858	18	22	9	3UTR	MIRT657298	0	0
508	hsa-miR-1304-3p	NM_002240	KCNJ6	9724	9749	1	-25.9	1	3.53442e-05	0.412	0	0	-4.17062	19	25	15	3UTR	MIRT667773	0	1
511	hsa-miR-1304-3p	NM_002794	PSMB2	1376	1399	1	-29.9	1	0.000108994	0.382	0	0	-4.02637	18	23	14	3UTR	MIRT632526	0	0
518	hsa-miR-1304-3p	NM_003457	ZNF207	3471	3496	1	-29.4	1	2.81858e-07	0.412	0	0	-3.79332	15	17	15	3UTR	MIRT651226	0	0
521	hsa-miR-1304-3p	NM_004157	PRKAR2A	3504	3526	1	-30.5	1	3.21176e-06	0.441	-0.187804	-0.0475816	-4.02637	18	22	14	3UTR	MIRT627822	0	1
528	hsa-miR-1304-3p	NM_004671	PIAS2	10563	10592	1	-24.1	1	0.031196	0.515	4.51841	5.01864	-5.41313	19	29	11	3UTR	MIRT783686	0	0
529	hsa-miR-1304-3p	NM_004697	PRPF4	2113	2156	1	-29.9	1	9.38059e-05	0.426	0.127514	-0.119975	-4.02637	18	24	14	3UTR	MIRT632548	0	0
530	hsa-miR-1304-3p	NM_004729	ZBED1	3453	3495	1	-30.4	1	4.51661e-05	0.397	1.44043	2.62418	-4.02637	19	23	14	3UTR	MIRT644892	0	0
531	hsa-miR-1304-3p	NM_004764	PIWIL1	3754	3805	1	-26.2	1	6.04798e-07	0.426	0.34067	-0.204635	-4.02637	16	20	14	3UTR	MIRT675697	0	0
532	hsa-miR-1304-3p	NM_004786	TXNL1	1945	1968	1	-29.9	1	5.34566e-05	0.382	-0.113644	0.199418	-4.02637	18	23	14	3UTR	MIRT641736	0	0
534	hsa-miR-1304-3p	NM_004804	CIAO1	3364	3405	1	-30.4	1	0.000249424	0.412	-0.30874	-0.184002	-4.02637	19	23	14	3UTR	MIRT668986	0	0
536	hsa-miR-1304-3p	NM_004805	POLR2D	3826	3867	1	-30.2	1	1.04563e-05	0.441	-0.0070973	-0.145209	-4.02637	19	23	14	3UTR	MIRT629920	0	0
538	hsa-miR-1304-3p	NM_005015	OXA1L	2650	2700	1	-31.6	1	3.34529e-06	0.485	0	0	-5.19005	19	22	17	3UTR	MIRT648839	0	0
540	hsa-miR-1304-3p	NM_005099	ADAMTS4	5729	5770	1	-28.9	1	8.61841e-06	0.471	0.106594	-0.00346105	-3.79332	17	19	17	3UTR	MIRT674834	0	0
542	hsa-miR-1304-3p	NM_005151	USP14	2839	2857	1	-21.9	1	0.000594755	0.456	0.186098	0.0547846	-6.48426	16	18	9	3UTR	MIRT665531	0	0
543	hsa-miR-1304-3p	NM_005158	ABL2	9785	9807	1	-28	1	0.000575418	0.412	2.93529	3.24434	-4.02637	18	22	14	3UTR	MIRT783667	0	1
544	hsa-miR-1304-3p	NM_005160	GRK3	5942	5969	1	-23.1	1	0.00528079	0.588	0	0	-4.17062	19	27	9	3UTR	MIRT673528	0	0
547	hsa-miR-1304-3p	NM_005401	PTPN14	5990	6031	1	-24.8	1	0.00360242	0.485	-0.371269	-0.28201	-7.14013	16	19	10	3UTR	MIRT783691	0	0
548	hsa-miR-1304-3p	NM_005669	REEP5	1097	1115	1	-20.3	0	0.00238058	0.559	0.814762	-0.0147333	-12.3569	15	18	8	3UTR	MIRT783694	0	0
549	hsa-miR-1304-3p	NM_005732	RAD50	7930	7951	1	-35.5	1	7.13868e-06	0.412	0.10709	0.078726	-4.52877	19	21	13	3UTR	MIRT783693	0	0
550	hsa-miR-1304-3p	NM_005849	IGSF6	2246	2261	1	-25.5	1	4.15163e-07	0.412	0	0	-4.02637	14	15	14	3UTR	MIRT649304	0	0
552	hsa-miR-1304-3p	NM_005981	TSPAN31	3509	3560	1	-32.8	1	3.52902e-05	0.441	-0.213103	0.076575	-4.02637	19	23	14	3UTR	MIRT783699	0	0
554	hsa-miR-1304-3p	NM_006136	CAPZA2	3170	3211	1	-30.2	1	2.50319e-06	0.441	-0.0181181	-0.0266298	-4.02637	19	23	14	3UTR	MIRT635420	0	0
557	hsa-miR-1304-3p	NM_006665	HPSE	2927	2974	1	-28.6	1	5.26198e-06	0.441	2.67087	2.36972	-4.02637	18	23	14	3UTR	MIRT673612	0	1
560	hsa-miR-1304-3p	NM_006866	LILRA2	4119	4134	1	-25.5	1	1.41833e-06	0.456	0.0306407	-0.0458806	-4.02637	14	15	14	3UTR	MIRT621219	0	0
561	hsa-miR-1304-3p	NM_006927	ST3GAL2	4183	4205	1	-25.7	1	0.000568062	0.412	0.0120452	-0.161856	-3.79332	19	22	12	3UTR	MIRT635487	0	0
562	hsa-miR-1304-3p	NM_006938	SNRPD1	3703	3744	1	-28.4	1	2.36266e-08	0.471	0.0632419	0.00685691	-4.02637	18	23	14	3UTR	MIRT677279	0	1
563	hsa-miR-1304-3p	NM_006977	ZBTB25	7390	7413	1	-30.1	1	8.53751e-07	0.441	0.485665	0.23555	-4.02637	19	23	14	3UTR	MIRT642166	0	0
567	hsa-miR-1304-3p	NM_007281	SCRG1	900	918	1	-24.7	1	0.00960854	0.544	0.464361	0.342427	-7.14013	16	18	10	3UTR	MIRT666460	0	0
571	hsa-miR-1304-3p	NM_013302	EEF2K	5832	5873	1	-28.6	1	2.77605e-06	0.412	0	0	-4.02637	18	23	14	3UTR	MIRT762412	0	0
572	hsa-miR-1304-3p	NM_014045	LRP10	6430	6470	1	-31.7	1	7.28621e-05	0.397	-0.177961	-0.505355	-3.79332	20	24	16	3UTR	MIRT635434	0	0
573	hsa-miR-1304-3p	NM_014060	MCTS1	8976	8999	1	-29.9	1	3.77301e-06	0.412	-0.202547	0.0039104	-4.02637	18	23	14	3UTR	MIRT678339	0	0
574	hsa-miR-1304-3p	NM_001321349	ZNF841	3341	3382	1	-28	1	2.55641e-05	0.397	0.0302829	0.494057	-4.02637	18	23	14	3UTR	MIRT661124	0	0
586	hsa-miR-1304-3p	NM_001330172	PDE4C	3486	3542	1	-30.4	1	5.86572e-05	0.456	0	0	-4.02637	19	23	14	3UTR	MIRT626050	0	0
587	hsa-miR-1304-3p	NM_001330295	TIMELESS	4683	4724	1	-28.6	1	0.000759826	0.426	0	0	-4.02637	18	23	14	3UTR	MIRT652674	0	0
600	hsa-miR-1304-3p	NM_001351773	ZNF320	5655	5678	1	-29.9	1	0.000405247	0.426	-0.00850995	-0.31363	-4.02637	18	23	14	3UTR	MIRT644695	0	0
613	hsa-miR-1304-3p	NM_001363887	LRCH3	7995	8042	1	-34.1	1	5.00213e-06	0.397	0	0	-3.79332	21	47	16	3UTR	MIRT636457	0	0
618	hsa-miR-1304-3p	NM_001367501	CYP27C1	3782	3833	1	-33.8	1	7.5991e-07	0.441	0	0	-3.79332	20	24	16	3UTR	MIRT538232	0	1
628	hsa-miR-1304-3p	NM_001369882	ADM2	3102	3143	1	-30.2	1	0.00036008	0.397	0	0	-4.02637	19	23	14	3UTR	MIRT629411	0	0
630	hsa-miR-1304-3p	NM_001370087	FFAR2	1557	1580	1	-34.4	1	2.28193e-05	0.426	0	0	-4.02637	20	23	14	3UTR	MIRT661078	0	0
634	hsa-miR-1304-3p	NM_001384504	IFNAR1	2215	2256	1	-30.4	1	0.00185822	0.426	0	0	-4.02637	19	23	14	3UTR	MIRT635737	0	0
638	hsa-miR-1304-3p	NM_001388022	TRIM66	7695	7736	1	-30.2	1	7.38597e-06	0.471	0	0	-4.02637	19	23	14	3UTR	MIRT652160	0	0
641	hsa-miR-1304-3p	NM_001719	BMP7	2896	2947	1	-28.4	1	0.000121701	0.441	4.39856	3.6028	-4.02637	17	20	14	3UTR	MIRT660244	0	0
645	hsa-miR-1304-3p	NM_000202	IDS	5457	5479	1	-28	1	3.12167e-05	0.397	0.0884062	-0.0312918	-4.02637	18	22	14	3UTR	MIRT607054	0	0
647	hsa-miR-1304-3p	NM_000527	LDLR	4456	4497	1	-30.4	1	0.000600857	0.368	0	0	-4.02637	19	23	14	3UTR	MIRT642548	0	0
652	hsa-miR-1304-3p	NM_000628	IL10RB	1599	1621	1	-28	1	0.000182601	0.353	0	0	-4.02637	18	22	14	3UTR	MIRT620783	0	0
654	hsa-miR-1304-3p	NM_000637	GSR	2645	2670	1	-32.4	1	8.94069e-05	0.456	0	0	-4.02637	18	25	14	3UTR	MIRT719949	0	0
655	hsa-miR-1304-3p	NM_000747	CHRNB1	2091	2114	1	-30.1	1	1.23082e-05	0.426	0	0	-4.02637	18	23	14	3UTR	MIRT530680	0	0
656	hsa-miR-1304-3p	NM_000834	GRIN2B	27444	27465	1	-24.9	1	0.00120994	0.471	0	0	-8.35056	18	21	10	3UTR	MIRT657584	0	0
657	hsa-miR-1304-3p	NM_000849	GSTM3	2323	2346	1	-29.9	1	5.48486e-06	0.412	0	0	-4.02637	18	23	14	3UTR	MIRT676198	0	1
664	hsa-miR-1304-3p	NM_001008274	TRIM72	1961	2002	1	-30.4	1	4.7557e-05	0.456	0	0	-4.02637	19	23	14	3UTR	MIRT631770	0	0
665	hsa-miR-1304-3p	NM_001008388	CISD2	3844	3858	1	-21	1	0.00165694	0.456	0	0	-4.76182	13	14	13	3UTR	MIRT626682	0	0
667	hsa-miR-1304-3p	NM_001010867	IBA57	4048	4099	1	-33.9	1	4.84821e-06	0.412	0.0895714	-0.061	-4.02637	20	23	18	3UTR	MIRT259916	0	1
669	hsa-miR-1304-3p	NM_001012454	FAM71F2	4676	4700	1	-31.2	1	0.00043438	0.426	0.224031	0.0199937	-4.02637	18	24	14	3UTR	MIRT643129	0	0
670	hsa-miR-1304-3p	NM_001013706	PLIN5	2206	2248	1	-33.9	1	6.15494e-06	0.368	1.79694	1.18887	-4.02637	19	23	14	3UTR	MIRT541853	0	0
671	hsa-miR-1304-3p	NM_001017368	RFFL	5383	5398	1	-25.5	1	1.64743e-05	0.456	0	0	-4.02637	14	15	14	3UTR	MIRT636279	0	0
672	hsa-miR-1304-3p	NM_001030060	SAMD5	5439	5473	1	-26.9	1	3.95294e-05	0.368	0.311945	-0.0502846	-5.26888	18	23	8	3UTR	MIRT540228	0	0
677	hsa-miR-1304-3p	NM_001033564	FAM229B	2142	2193	1	-28.6	1	9.30637e-05	0.485	-0.0442794	-0.156531	-4.02637	18	23	14	3UTR	MIRT674813	0	0
678	hsa-miR-1304-3p	NM_001037165	FOXK1	10207	10230	1	-30.1	1	1.179e-06	0.426	0.347425	0.163071	-4.02637	19	23	14	3UTR	MIRT675957	0	0
679	hsa-miR-1304-3p	NM_001037232	ZNF829	4368	4390	1	-30.2	1	0.00115668	0.456	0.424874	0.633987	-4.02637	19	22	14	3UTR	MIRT617504	0	0
682	hsa-miR-1304-3p	NM_001039547	GK5	8215	8257	1	-39.3	1	1.42517e-05	0.529	3.14177	3.08693	-3.93757	21	24	19	3UTR	MIRT668104	0	1
683	hsa-miR-1304-3p	NM_001042430	ZC2HC1C	2074	2092	1	-21.9	1	0.0199882	0.485	-0.484351	-0.044844	-6.48426	16	18	9	3UTR	MIRT783704	0	0
690	hsa-miR-1304-3p	NM_001080472	FITM2	1477	1506	1	-30.4	1	3.2199e-05	0.426	0.475978	-0.182328	-4.02637	19	23	14	3UTR	MIRT678248	0	0
693	hsa-miR-1304-3p	NM_001080529	WIPF3	3770	3824	1	-30.2	1	0.00176332	0.441	0	0	-4.02637	19	23	14	3UTR	MIRT643938	0	0
709	hsa-miR-1304-3p	NM_001143688	DIS3L	3543	3558	1	-25.5	1	0.00050779	0.426	-0.310223	-0.0935669	-4.02637	14	15	14	3UTR	MIRT626366	0	0
710	hsa-miR-1304-3p	NM_001145204	SHISA9	3920	3937	1	-24.7	1	0.000459618	0.426	0	0	-4.02637	16	17	16	3UTR	MIRT783696	0	1
720	hsa-miR-1304-3p	NM_001145951	TIMM8A	1227	1278	1	-28	1	5.47806e-05	0.441	0	0	-4.17062	17	21	15	3UTR	MIRT652607	0	0
721	hsa-miR-1304-3p	NM_001146684	RNF222	2653	2676	1	-29.9	1	3.17824e-08	0.353	0	0	-4.02637	18	23	14	3UTR	MIRT678475	0	0
729	hsa-miR-1304-3p	NM_001164446	C6orf132	5166	5207	1	-30.4	1	1.05265e-05	0.426	0	0	-4.02637	19	23	14	3UTR	MIRT675091	0	0
742	hsa-miR-1304-3p	NM_001171941	FNDC5	805	828	1	-21.9	1	0.00231869	0.559	0.363163	0.297353	-6.46952	17	23	11	3UTR	MIRT623915	0	0
761	hsa-miR-1304-3p	NM_001204	BMPR2	7652	7703	1	-28.4	1	0.0026033	0.426	-0.0178818	-0.127083	-4.02637	17	20	14	3UTR	MIRT638947	0	0
792	hsa-miR-1304-3p	NM_182601	PLEKHS1	440	467	1	-22.6	1	0.00443637	0.618	2.43436	1.59034	-4.99396	20	27	8	5UTR	MIRT671928	0	0
794	hsa-miR-1304-3p	NM_016231	NLK	104	121	1	-19.2	1	1.89032e-05	0.662	3.31808	3.06028	-8.40586	14	17	8	5UTR	MIRT627959	0	1
795	hsa-miR-1304-3p	NM_004270	MED7	1	16	1	-18.8	0	6.88921e-05	0.378	0	0	-9.88195	12	15	8	5UTR	MIRT626578	0	0
801	hsa-miR-1304-3p	NM_001040192	DNAJC28	136	211	1	-21.7	1	0.00408854	0.632	0.0253545	0.431584	-5.9255	12	14	12	5UTR	MIRT540038	0	0
802	hsa-miR-1304-3p	NM_001080416	MYBL1	378	406	1	-21.9	1	0.000340798	0.456	1.37572	1.17209	-5.41313	18	28	9	5UTR	MIRT508416	0	1
803	hsa-miR-1304-3p	NM_001193482	LIMS1	13	30	1	-22.6	1	0.0224626	0.458	0.00681101	0.0873134	-8.00486	14	17	9	5UTR	MIRT607722	0	0
806	hsa-miR-1304-3p	NM_001243386	PARVB	69	93	1	-20.8	0	0.00101499	0.456	4.02432	0.553476	-11.3217	18	24	8	5UTR	MIRT535478	0	0
807	hsa-miR-1304-3p	NM_018323	PI4K2B	754	778	0.961538	-24.3	1	0.000127864	0.603	4.77612	4.7795	-6.58625	19	24	9	CDS	MIRT626776	0	0
808	hsa-miR-1304-3p	NM_000064	C3	729	772	0.961538	-21.2	0	0.000278697	0.559	3.08043	2.42604	-6.73762	16	19	8	CDS	MIRT680471	0	0
809	hsa-miR-1304-3p	NM_001127192	CNBP	633	671	0.974359	-22.2	0	0.00223295	0.5	0.185309	0.035226	-13.6656	15	26	12	CDS	MIRT629296	0	0
812	hsa-miR-1304-3p	NM_001257172	DDX19B	1105	1118	1	-21.1	1	0.00257781	0.426	0	0	-5.9255	12	13	12	CDS	MIRT624193	0	0
814	hsa-miR-1304-3p	NM_001261394	NOL10	340	355	1	-18.5	0	0.00200491	0.632	0	0	-18.3994	13	15	8	CDS	MIRT762423	0	0
817	hsa-miR-1304-3p	NM_001290221	NQO2	1397	1417	1	-23.1	0	0.000245477	0.441	3.61458	2.7578	-7.59058	16	20	10	CDS	MIRT631681	0	0
822	hsa-miR-1304-3p	NM_032881	LSM10	495	514	1	-20	1	9.19553e-06	0.441	0	0	-7.20497	15	19	12	CDS	MIRT783681	0	0
823	hsa-miR-1304-3p	NM_032986	SEC23B	1242	1265	1	-19.1	1	0.00181032	0.574	0.217546	2.02997	-4.17062	16	23	9	CDS	MIRT569674	0	0
824	hsa-miR-1304-3p	NM_080881	DBN1	2024	2045	1	-24.2	1	4.10789e-05	0.397	0	0	-6.97192	17	21	12	CDS	MIRT538196	0	0
827	hsa-miR-1304-3p	NM_152386	SGPP2	902	923	1	-22.9	0	2.04502e-05	0.441	0.864289	0.322155	-7.27064	13	16	8	CDS	MIRT629722	0	0
828	hsa-miR-1304-3p	NM_184041	ALDOA	1004	1022	1	-21	1	5.93792e-07	0.441	0.202597	0.104859	-7.72676	14	18	7	CDS	MIRT642484	0	0
829	hsa-miR-1304-3p	XM_005257153	BPTF	8957	8982	1	-23	1	0.00392754	0.559	0	0	-5.41313	17	25	9	CDS	MIRT675175	0	0
831	hsa-miR-1304-3p	XM_011525395	DGKE	1491	1545	1	-26	1	0.00120678	0.412	0	0	-3.93757	20	27	8	CDS	MIRT631896	0	0
832	hsa-miR-1304-3p	XM_011527042	POU2F2	1360	1376	1	-24.6	0	2.71676e-07	0.265	0	0	-15.5666	14	16	10	CDS	MIRT666867	0	0
837	hsa-miR-1304-3p	NM_016142	HSD17B12	193	211	1	-19.6	1	0.00156753	0.265	1.17827	2.13678	-11.3749	16	18	12	CDS	MIRT649072	0	0
838	hsa-miR-1304-3p	NM_017553	INO80	373	397	1	-24.1	0	4.48034e-05	0.426	0.642389	1.17729	-5.92733	17	24	9	CDS	MIRT632812	0	1
840	hsa-miR-1304-3p	NM_020750	XPO5	2997	3021	1	-21.5	1	0.00281271	0.471	2.93543	3.14419	-4.957	14	17	11	CDS	MIRT706987	0	0
841	hsa-miR-1304-3p	NM_021101	CLDN1	242	270	1	-21.8	1	1.82867e-05	0.368	0.0283535	0.119008	-3.79332	15	21	11	CDS	MIRT719047	0	0
842	hsa-miR-1304-3p	NM_022344	C17orf75	187	204	1	-23.4	1	0.0296796	0.441	-0.0729454	-0.18526	-8.00486	14	17	9	CDS	MIRT720467	0	0
846	hsa-miR-1304-3p	NM_003689	AKR7A2	378	416	1	-23.3	0	0.00113289	0.412	4.597	3.09816	-6.74759	12	14	12	CDS	MIRT641675	0	0
849	hsa-miR-1304-3p	NM_006949	STXBP2	51	74	1	-22.8	1	0.0252334	0.412	2.31105	2.61795	-7.20497	17	23	8	CDS	MIRT668353	0	0
850	hsa-miR-1304-3p	NM_006990	WASF2	1579	1599	1	-23.8	0	0.0160921	0.441	2.38017	2.3917	-12.3569	17	20	9	CDS	MIRT783702	0	0
852	hsa-miR-1304-3p	NM_001351270	TSPAN14	682	705	1	-32.1	0	2.54059e-05	0.382	0.871044	1.76734	-6.3381	20	23	12	CDS	MIRT631196	0	0
855	hsa-miR-1304-3p	NM_001368882	COL13A1	1570	1615	1	-23.3	1	0.00483736	0.338	0	0	-11.6079	15	20	11	CDS	MIRT706688	0	0
860	hsa-miR-1304-3p	NM_000943	PPIC	422	447	1	-27.5	1	3.08545e-05	0.5	0	0	-7.28438	20	25	11	CDS	MIRT530640	0	0
861	hsa-miR-1304-3p	NM_001003698	RREB1	5122	5144	1	-25	0	0.0577219	0.368	0	0	-12.3569	17	22	8	CDS	MIRT607305	0	0
864	hsa-miR-1304-3p	NM_001042603	KDM5A	3742	3763	1	-24.7	0	0.000235277	0.485	0.394799	1.4677	-8.37653	17	21	9	CDS	MIRT623448	0	0
865	hsa-miR-1304-3p	NM_001080467	MYO5B	3273	3305	1	-21.5	0	4.53887e-05	0.338	0.72538	-0.00178559	-8.79206	15	17	15	CDS	MIRT656022	0	0
869	hsa-miR-1304-3p	NM_001135770	PVR	512	537	1	-20.7	1	0.00323634	0.441	1.13693	-0.178559	-4.79441	20	25	12	CDS	MIRT783692	0	0
871	hsa-miR-1304-3p	NM_001185024	ZDHHC8	843	860	1	-26.4	0	0.000703795	0.353	0	0	-5.48126	15	17	9	CDS	MIRT718257	0	0
18	hsa-miR-185-5p	NM_001270398	PTK7	3444	3465	0.961538	-26.7	0	0.00693731	0.397	0	0	-5.92733	18	21	10	3UTR	MIRT738258	0	1
24	hsa-miR-185-5p	NM_001320239	RANBP10	2856	2900	0.961538	-25.9	0	0.00104705	0.515	0	0	-5.49511	20	44	13	3UTR	MIRT492504	0	0
53	hsa-miR-185-5p	XM_017024970	SREBF1	3449	3468	0.961538	-21.2	1	3.07268e-06	0.397	0	0	-6.8193	15	19	8	3UTR	MIRT045315	0	0
68	hsa-miR-185-5p	NM_018639	WSB2	2146	2168	0.961538	-20.5	1	0.0188941	0.706	3.41739	4.2786	-7.78178	17	22	8	3UTR	MIRT738272	0	1
72	hsa-miR-185-5p	NM_002025	AFF2	10701	10722	0.961538	-22	0	0.000114468	0.544	0	0	-16.3828	15	21	9	3UTR	MIRT456079	0	0
1210	hsa-miR-185-5p	NM_001303512	PDZD4	2756	2774	0.974359	-21.5	0	9.2124e-07	0.471	0	0	-8.7692	17	18	17	3UTR	MIRT763182	0	1
142	hsa-miR-185-5p	NM_177402	SYT2	5081	5102	0.980769	-25.4	1	0.0379922	0.456	0	0	-8.40586	17	21	14	3UTR	MIRT483570	0	1
1510	hsa-miR-185-5p	NM_001256827	SMG6	2592	2610	1	-22.3	1	0.126684	0.456	0	0	-3.93757	16	18	12	3UTR	MIRT045363	0	1
174	hsa-miR-185-5p	NM_001257394	UBE2V1	1420	1457	1	-24	1	0.105641	0.471	0	0	-6.6181	17	20	14	3UTR	MIRT570361	0	1
21	hsa-miR-185-5p	NM_001261816	PDPK1	4215	4251	1	-23.5	0	0.00143717	0.353	0	0	-6.82535	20	36	10	3UTR	MIRT045314	0	0
22	hsa-miR-185-5p	NM_001267045	PSME3	3222	3246	1	-24.8	1	0.0511416	0.544	0	0	-6.10696	15	17	15	3UTR	MIRT470148	0	1
23	hsa-miR-185-5p	NM_001267062	PLEKHB2	2668	2688	1	-28.2	1	0.000109021	0.485	0	0	-4.02637	18	20	14	3UTR	MIRT045384	0	0
28	hsa-miR-185-5p	NM_001270485	CAMKK2	4670	4698	1	-22.5	1	0.00385115	0.515	0	0	-3.79332	19	26	9	3UTR	MIRT045326	0	0
29	hsa-miR-185-5p	NM_001271581	DNAJC10	4859	4884	1	-22.2	1	0.000375259	0.529	0	0	-5.9255	16	25	8	3UTR	MIRT478047	0	0
30	hsa-miR-185-5p	NM_001271608	LASP1	3173	3197	1	-23.7	0	0.000481824	0.426	0	0	-10.2113	17	24	11	3UTR	MIRT738249	0	0
32	hsa-miR-185-5p	NM_001278160	AKT1S1	1146	1195	1	-22.8	1	0.0348505	0.471	0.519621	2.22607	-6.32527	17	23	7	3UTR	MIRT045373	0	0
33	hsa-miR-185-5p	NM_001278275	E2F6	2166	2181	1	-19.5	1	0.0180873	0.529	0	0	-6.46952	13	15	8	3UTR	MIRT738240	1	0
38	hsa-miR-185-5p	NM_001278683	AMOTL2	3443	3470	1	-27	0	0.011743	0.441	1.91501	2.90364	-5.83853	20	27	10	3UTR	MIRT481994	0	0
40	hsa-miR-185-5p	NM_001282162	CAPZB	1515	1532	1	-19.8	0	0.0352412	0.515	0	0	-10.0445	15	17	13	3UTR	MIRT688816	1	1
42	hsa-miR-185-5p	NM_001282550	BTBD3	3115	3137	1	-30.2	1	5.09749e-05	0.471	0	0	-7.3076	20	22	13	3UTR	MIRT295292	0	1
46	hsa-miR-185-5p	NM_001282979	TLE3	4369	4386	1	-22.5	1	0.000566766	0.529	0	0	-9.83924	16	17	16	3UTR	MIRT486159	0	1
492	hsa-miR-185-5p	NM_001286210	STX6	4351	4382	1	-23.3	1	0.31375	0.706	0	0	-4.52877	19	31	11	3UTR	MIRT466817	0	1
50	hsa-miR-185-5p	NM_001289978	DPF1	2021	2052	1	-24.2	1	0.0862389	0.294	0	0	-5.08246	18	22	11	3UTR	MIRT486865	0	0
51	hsa-miR-185-5p	NM_001291858	IGF1R	6073	6102	1	-25.4	1	0.114438	0.279	0	0	-3.79332	21	29	8	3UTR	MIRT437483	0	1
52	hsa-miR-185-5p	NM_001300855	FOSL1	1189	1206	1	-21.1	1	0.149233	0.426	0	0	-8.55011	13	17	7	3UTR	MIRT738242	0	1
54	hsa-miR-185-5p	NM_001300868	SLC29A2	2144	2166	1	-24	0	0.0026657	0.309	0	0	-8.88283	18	22	11	3UTR	MIRT467818	0	0
56	hsa-miR-185-5p	NM_001301043	CADM1	4383	4452	1	-24.6	1	0.0162627	0.353	0	0	-5.70655	17	22	7	3UTR	MIRT494393	1	0
591	hsa-miR-185-5p	NM_001303614	SAMD4B	2489	2508	1	-24.2	1	0.0742042	0.368	0	0	-4.84971	15	19	8	3UTR	MIRT458951	0	0
601	hsa-miR-185-5p	NM_001304564	MIEF1	4597	4614	1	-22.3	1	3.83298e-05	0.5	0	0	-3.79332	15	17	11	3UTR	MIRT473232	1	0
61	hsa-miR-185-5p	NM_001306093	ZADH2	2601	2640	1	-23.8	1	0.00545733	0.618	0.157945	0.107046	-3.79332	21	30	11	3UTR	MIRT483967	0	1
62	hsa-miR-185-5p	NM_001314007	DIAPH1	5202	5240	1	-23.4	1	0.00197504	0.485	0	0	-4.52877	19	38	12	3UTR	MIRT045342	0	0
64	hsa-miR-185-5p	NM_001317122	2001-08-01	6849	6868	1	-22.6	0	0.0015114	0.426	0	0	-9.37203	17	19	12	3UTR	MIRT045361	1	1
673	hsa-miR-185-5p	NM_001318901	GLUD1	1825	1837	1	-19.4	1	0.0413186	0.647	0	0	-6.90779	11	12	11	3UTR	MIRT045359	0	1
691	hsa-miR-185-5p	NM_001320042	ISCU	1991	2025	1	-23	1	0.0314579	0.603	0.043403	-0.261832	-5.52986	20	34	11	3UTR	MIRT763176	0	0
70	hsa-miR-185-5p	NM_001321017	UBA52	2805	2825	1	-21.7	1	0.0209151	0.559	0	0	-8.40586	15	20	6	3UTR	MIRT045345	0	0
74	hsa-miR-185-5p	NM_030775	WNT5B	1400	1421	1	-22.2	1	7.78619e-05	0.471	-0.213119	0.628317	-5.26888	16	21	8	3UTR	MIRT045371	0	0
75	hsa-miR-185-5p	NM_030981	RAB1B	708	729	1	-24.1	1	0.000949261	0.397	0	0	-9.18793	16	21	6	3UTR	MIRT045358	0	0
78	hsa-miR-185-5p	NM_031452	RAMAC	1412	1442	1	-22	1	0.122809	0.618	0	0	-6.6181	14	16	14	3UTR	MIRT194240	0	0
791	hsa-miR-185-5p	NM_031485	GRWD1	5140	5163	1	-24.9	0	0.0946595	0.603	0	0	-9.90581	17	23	5	3UTR	MIRT491146	0	0
811	hsa-miR-185-5p	NM_031918	KLF16	2138	2160	1	-23.6	0	0.000100311	0.338	0	0	-11.602	17	22	8	3UTR	MIRT474640	0	0
843	hsa-miR-185-5p	NM_032528	ST6GAL2	4963	5010	1	-27	0	0.16941	0.5	0	0	-6.9696	19	23	8	3UTR	MIRT446131	0	0
86	hsa-miR-185-5p	NM_052893	BTBD9	2364	2384	1	-24.4	1	0.000252532	0.559	0	0	-6.10696	18	20	12	3UTR	MIRT608002	0	1
88	hsa-miR-185-5p	NM_052934	SLC26A9	4069	4090	1	-22.6	0	0.00467725	0.515	0	0	-10.6336	17	21	9	3UTR	MIRT483588	0	1
89	hsa-miR-185-5p	NM_080836	STK35	3546	3576	1	-26.4	1	0.00503467	0.471	0	0	-4.84971	15	18	8	3UTR	MIRT045324	0	1
91	hsa-miR-185-5p	NM_138367	ZNF251	2645	2673	1	-23.7	1	0.140551	0.382	0	0	-3.93757	21	28	8	3UTR	MIRT738273	0	0
921	hsa-miR-185-5p	NM_144624	UHMK1	1367	1400	1	-24.2	1	0.0625557	0.632	1.43985	3.38166	-4.02637	18	23	11	3UTR	MIRT045366	1	1
931	hsa-miR-185-5p	NM_145899	HMGA1	1121	1139	1	-18.3	0	0.171397	0.426	0	0	-8.51328	15	18	10	3UTR	MIRT437482	0	0
97	hsa-miR-185-5p	NM_152352	FAM210A	2180	2202	1	-20.5	1	0.00542701	0.515	0	0	-6.99569	15	22	7	3UTR	MIRT477044	0	0
98	hsa-miR-185-5p	NM_152448	TERB2	1008	1041	1	-18.1	1	0.995482	0.588	0	0	-5.3155	13	16	11	3UTR	MIRT499548	0	1
104	hsa-miR-185-5p	NM_173156	SMG7	3770	3790	1	-22.6	0	0.00280232	0.471	0	0	-11.1132	14	20	10	3UTR	MIRT045344	1	1
105	hsa-miR-185-5p	NM_175063	EMC10	1227	1278	1	-29.2	1	0.0127179	0.412	0	0	-5.18008	19	25	9	3UTR	MIRT045385	1	1
1081	hsa-miR-185-5p	NM_177455	BHLHA15	1222	1254	1	-22.2	0	0.00992831	0.559	2.44654	3.06911	-11.9948	14	21	9	3UTR	MIRT712605	0	0
109	hsa-miR-185-5p	NM_178014	TUBB	1517	1561	1	-20.2	1	0.290296	0.515	-0.166074	-0.138752	-3.79332	16	21	7	3UTR	MIRT045340	0	0
1101	hsa-miR-185-5p	NM_194071	CREB3L2	2549	2573	1	-23.9	1	0.0013184	0.485	0	0	-4.79441	19	24	8	3UTR	MIRT478889	0	1
1121	hsa-miR-185-5p	NM_198493	ANKRD45	1685	1699	1	-17.5	1	0.0412492	0.632	0.10094	0.0892832	-8.10863	12	14	10	3UTR	MIRT499603	0	1
113	hsa-miR-185-5p	NM_198700	CELF1	4268	4288	1	-21.8	1	0.130778	0.706	0	0	-5.08246	16	20	11	3UTR	MIRT738237	0	1
115	hsa-miR-185-5p	NM_199203	PEDS1-UBE2V1	1873	1910	1	-24	1	0.105641	0.471	0	0	-6.6181	17	20	14	3UTR	MIRT570404	0	1
117	hsa-miR-185-5p	NM_201997	SF1	2526	2544	1	-18.4	1	0.0267543	0.603	0	0	-5.18008	15	18	9	3UTR	MIRT738265	1	1
120	hsa-miR-185-5p	NM_206866	BACH1	3122	3145	1	-27.1	1	0.00412506	0.485	0	0	-4.99396	20	23	12	3UTR	MIRT084941	0	1
121	hsa-miR-185-5p	NM_207012	AP3M1	3354	3374	1	-23.2	0	0.00526771	0.588	0	0	-9.4413	18	20	13	3UTR	MIRT045375	0	0
1221	hsa-miR-185-5p	XM_005255315	SBK1	4019	4038	1	-24.5	0	8.17504e-06	0.309	0	0	-9.50154	18	19	18	3UTR	MIRT468791	0	1
123	hsa-miR-185-5p	XM_005260582	RAE1	1382	1414	1	-25.1	1	0.0308674	0.412	0	0	-6.46952	18	23	8	3UTR	MIRT045362	0	1
1261	hsa-miR-185-5p	XM_006723406	ACTN4	3200	3219	1	-25.4	0	4.14291e-07	0.324	0	0	-17.9033	15	19	12	3UTR	MIRT045364	1	1
128	hsa-miR-185-5p	XM_006724584	IQSEC2	5409	5433	1	-25.3	0	0.00204614	0.471	0	0	-10.7661	18	24	9	3UTR	MIRT487960	0	0
131	hsa-miR-185-5p	XM_011509654	POU2F1	4200	4249	1	-23.5	1	0.00122698	0.544	0	0	-3.79332	16	19	10	3UTR	MIRT373663	0	0
1341	hsa-miR-185-5p	XM_011527652	CDC37	1497	1548	1	-19.9	1	0.196304	0.412	0	0	-7.3076	14	19	7	3UTR	MIRT738235	0	0
1361	hsa-miR-185-5p	XM_011544861	KDM2A	5044	5068	1	-22.5	1	0.00139337	0.632	0	0	-3.79332	18	24	14	3UTR	MIRT738248	1	0
137	hsa-miR-185-5p	XM_011545339	SYT7	2799	2818	1	-22.8	0	0.0315557	0.368	0	0	-9.37203	17	19	15	3UTR	MIRT460997	0	0
139	hsa-miR-185-5p	XM_017013224	FGFR1	5355	5373	1	-20.7	0	0.00015063	0.574	0	0	-7.59341	17	18	17	3UTR	MIRT738241	0	0
143	hsa-miR-185-5p	XM_017022254	NTRK3	5279	5302	1	-23.2	0	0.00271512	0.544	0	0	-9.20149	19	23	11	3UTR	MIRT005963	0	1
1491	hsa-miR-185-5p	XM_024453388	TIGIT	15055	15089	1	-25.5	1	0.0817267	0.588	0	0	-5.96215	19	24	12	3UTR	MIRT503550	0	0
1521	hsa-miR-185-5p	NM_014280	DNAJC8	1023	1059	1	-24.9	1	0.00112813	0.529	4.5224	4.21465	-6.10696	16	19	14	3UTR	MIRT045369	0	0
154	hsa-miR-185-5p	NM_014728	FRMPD4	7138	7158	1	-21.4	0	0.0196882	0.618	0	0	-10.3268	16	20	10	3UTR	MIRT045327	0	0
159	hsa-miR-185-5p	NM_015328	AHCYL2	2468	2508	1	-25.7	1	0.00491293	0.588	0.526095	0.662366	-5.3155	18	21	14	3UTR	MIRT045346	0	0
163	hsa-miR-185-5p	NM_017488	ADD2	9033	9050	1	-21.9	0	0.0107474	0.529	0.566766	0.237331	-6.74759	14	17	12	3UTR	MIRT490834	0	0
166	hsa-miR-185-5p	NM_018959	DAZAP1	2093	2107	1	-20.5	0	0.000309628	0.412	0.526444	0.868511	-8.79494	12	14	9	3UTR	MIRT045357	0	0
169	hsa-miR-185-5p	NM_020791	TAOK1	10812	10835	1	-20	0	0.00327079	0.603	0.843485	0.998487	-14.8195	16	23	11	3UTR	MIRT712152	0	0
1711	hsa-miR-185-5p	NM_020960	GPR107	5641	5667	1	-20.7	1	0.161958	0.426	-0.298347	-0.463502	-3.79332	15	20	13	3UTR	MIRT738244	1	0
1721	hsa-miR-185-5p	NM_020962	IGDCC4	4428	4467	1	-23.7	1	0.0741582	0.456	3.19125	3.0542	-5.69245	17	37	7	3UTR	MIRT475264	0	0
173	hsa-miR-185-5p	NM_021648	TSPYL4	1600	1617	1	-22.5	0	0.000123368	0.574	0.351112	0.0291706	-5.49511	15	17	13	3UTR	MIRT486900	0	0
178	hsa-miR-185-5p	NM_024102	WDR77	1370	1423	1	-22.1	1	0.285987	0.515	1.30461	2.72778	-6.01339	13	16	7	3UTR	MIRT045318	0	0
179	hsa-miR-185-5p	NM_024109	METTL22	2273	2296	1	-20.6	1	0.116094	0.485	-0.132507	-0.426717	-3.93757	16	23	9	3UTR	MIRT487650	0	0
181	hsa-miR-185-5p	NM_001791	CDC42	9338	9366	1	-22.9	0	0.00838267	0.5	0	0	-5.72816	18	28	7	3UTR	MIRT004037	1	1
1831	hsa-miR-185-5p	NM_001859	SLC31A1	2881	2918	1	-20.4	1	0.0464243	0.662	0.61678	0.376527	-4.957	19	25	11	3UTR	MIRT565611	0	0
186	hsa-miR-185-5p	NM_002347	LY6H	601	615	1	-19.3	1	4.0832e-06	0.279	0	0	-8.40586	13	14	13	3UTR	MIRT568868	0	0
1881	hsa-miR-185-5p	NM_002535	OAS2	2727	2751	1	-23.8	1	0.0998855	0.441	0	0	-8.78315	16	24	7	3UTR	MIRT446526	0	1
1901	hsa-miR-185-5p	NM_002586	PBX2	1866	1900	1	-22.2	1	0.423649	0.515	0	0	-4.02637	14	16	14	3UTR	MIRT045365	1	1
1921	hsa-miR-185-5p	NM_002657	PLAGL2	3443	3463	1	-23.7	0	0.024983	0.471	1.45394	0.906189	-10.608	15	20	11	3UTR	MIRT561735	0	1
195	hsa-miR-185-5p	NM_003483	HMGA2	3162	3187	1	-24.8	1	0.0528616	0.632	3.14704	3.46525	-4.76182	13	15	13	3UTR	MIRT004702	0	0
197	hsa-miR-185-5p	NM_003685	KHSRP	3018	3039	1	-24.7	0	0.117021	0.426	0.491731	0.254181	-7.88174	17	21	7	3UTR	MIRT487243	0	0
198	hsa-miR-185-5p	NM_004566	PFKFB3	4412	4428	1	-22.2	0	0.0130066	0.632	2.49954	2.53531	-16.302	14	16	8	3UTR	MIRT738253	0	0
2011	hsa-miR-185-5p	NM_004925	AQP3	1405	1479	1	-21	1	0.000209541	0.574	3.16784	3.23313	-4.17062	15	17	15	3UTR	MIRT438336	0	0
2021	hsa-miR-185-5p	NM_005063	SCD	2016	2032	1	-22	1	0.0170234	0.456	1.12218	-0.0712724	-5.08246	14	16	11	3UTR	MIRT045367	0	1
2041	hsa-miR-185-5p	NM_005194	CEBPB	1517	1538	1	-19.9	1	0.00421016	0.382	0.15079	1.39949	-8.78315	12	15	7	3UTR	MIRT738236	0	0
205	hsa-miR-185-5p	NM_005222	DLX6	1711	1730	1	-19.1	1	0.00116807	0.559	1.38996	1.58371	-12.4968	14	19	7	3UTR	MIRT452355	0	0
2061	hsa-miR-185-5p	NM_005257	GATA6	2783	2805	1	-28.2	0	0.0481452	0.691	3.63445	2.04622	-6.51454	19	22	13	3UTR	MIRT484364	0	0
2071	hsa-miR-185-5p	NM_005582	CD180	3598	3633	1	-23.2	1	0.121634	0.471	0.826623	1.32538	-3.79332	21	35	9	3UTR	MIRT612097	0	0
211	hsa-miR-185-5p	NM_005967	NAB2	2405	2429	1	-21.6	1	0.00141271	0.647	1.73692	2.60158	-4.79441	20	24	17	3UTR	MIRT738251	0	0
214	hsa-miR-185-5p	NM_006763	BTG2	2551	2570	1	-23.9	1	0.000814531	0.588	2.29806	2.06952	-5.70655	15	19	7	3UTR	MIRT061632	0	1
2161	hsa-miR-185-5p	NM_006788	RALBP1	2684	2715	1	-26.2	1	0.000118154	0.382	0.855158	1.4254	-7.16335	17	23	11	3UTR	MIRT738261	0	0
2171	hsa-miR-185-5p	NM_006805	HNRNPA0	7080	7097	1	-19	1	0.0541831	0.559	2.84192	2.94291	-11.2306	13	17	7	3UTR	MIRT738245	1	0
220	hsa-miR-185-5p	NM_012101	TRIM29	2757	2776	1	-22.3	0	4.11549e-05	0.412	1.18244	1.0487	-7.99318	17	19	13	3UTR	MIRT731749	0	1
222	hsa-miR-185-5p	NM_012114	CASP14	1570	1610	1	-25.6	1	0.044112	0.515	-0.151286	-0.190481	-6.46952	16	21	8	3UTR	MIRT438335	0	1
228	hsa-miR-185-5p	NM_001322259	CCNE1	1675	1721	1	-27.9	1	0.000220807	0.441	0	0	-8.55011	17	19	17	3UTR	MIRT004698	0	0
230	hsa-miR-185-5p	NM_001322816	SOD2	1757	1776	1	-25.5	1	0.0536849	0.647	0	0	-6.81899	18	19	18	3UTR	MIRT451869	0	0
235	hsa-miR-185-5p	NM_001330569	USB1	814	846	1	-24	1	0.000947444	0.515	0	0	-4.84971	19	32	7	3UTR	MIRT491582	0	1
236	hsa-miR-185-5p	NM_001330620	MSANTD1	2130	2151	1	-24.4	1	0.0119842	0.426	0	0	-9.15004	16	21	7	3UTR	MIRT045317	0	1
239	hsa-miR-185-5p	NM_001351494	SLC8A1	3750	3778	1	-24.2	1	0.187748	0.559	0	0	-3.79332	20	28	10	3UTR	MIRT735112	1	1
2461	hsa-miR-185-5p	NM_001354579	ATR	7878	7901	1	-23.6	1	0.105276	0.765	0	0	-6.6181	19	23	9	3UTR	MIRT053599	0	0
261	hsa-miR-185-5p	NM_001558	IL10RA	3180	3199	1	-23.9	0	0.000653869	0.471	0	0	-6.74759	16	19	12	3UTR	MIRT734920	0	0
263	hsa-miR-185-5p	NM_000373	UMPS	1742	1766	1	-23	1	0.000217709	0.588	-0.664809	-0.106434	-6.51614	18	24	8	3UTR	MIRT650620	0	1
266	hsa-miR-185-5p	NM_001010898	SLC6A17	5959	6003	1	-27.3	0	0.00209788	0.338	0.557238	-0.0770355	-10.9444	17	21	15	3UTR	MIRT738266	0	0
268	hsa-miR-185-5p	NM_001012977	PABPC1L2A	1459	1483	1	-26.2	1	0.0195924	0.515	0	0	-4.52877	19	24	8	3UTR	MIRT455636	0	1
2751	hsa-miR-185-5p	NM_001042506	PABPC1L2B	2037	2061	1	-26.2	1	0.0195924	0.515	0	0	-4.52877	19	24	8	3UTR	MIRT455625	0	1
2791	hsa-miR-185-5p	NM_001080488	ONECUT3	6421	6444	1	-23	0	0.0197564	0.294	-1.05236	-0.436679	-8.91345	18	23	8	3UTR	MIRT738252	0	0
284	hsa-miR-185-5p	NM_001099692	EIF5AL1	1036	1053	1	-21.3	1	0.00208738	0.368	0.174908	0.443293	-5.08276	13	17	7	3UTR	MIRT331063	0	0
2861	hsa-miR-185-5p	NM_001103170	AADACL3	2283	2321	1	-21.2	1	0.443187	0.515	-0.613035	0.00788296	-5.26888	13	16	8	3UTR	MIRT045321	0	0
294	hsa-miR-185-5p	NM_001122821	SET	1853	1866	1	-19	1	0.020456	0.632	3.35183	3.16739	-5.9255	12	13	12	3UTR	MIRT045377	0	1
303	hsa-miR-185-5p	NM_001135773	SPATA2	2102	2129	1	-19.6	1	0.0967915	0.559	0.357189	-0.0436066	-6.46952	17	27	8	3UTR	MIRT467327	1	1
304	hsa-miR-185-5p	NM_001136265	IFFO2	3063	3100	1	-25.8	1	0.0152945	0.397	-0.247123	0.102591	-3.79332	20	37	9	3UTR	MIRT783979	0	0
309	hsa-miR-185-5p	NM_001137675	ATXN1L	2655	2678	1	-23.2	1	0.0558012	0.515	1.1192	1.43598	-5.3155	19	23	8	3UTR	MIRT738232	0	0
311	hsa-miR-185-5p	NM_001145204	SHISA9	3491	3529	1	-25.7	1	0.0105948	0.5	0	0	-5.22701	17	27	8	3UTR	MIRT514503	0	1
312	hsa-miR-185-5p	NM_001164375	C10orf105	3176	3198	1	-23.8	1	0.0274974	0.426	0	0	-6.55801	18	22	8	3UTR	MIRT716349	0	0
314	hsa-miR-185-5p	NM_001168683	TXLNG	1454	1478	1	-21.2	1	0.423958	0.559	0	0	-4.02637	14	17	11	3UTR	MIRT109289	0	0
329	hsa-miR-185-5p	NM_001195259	TGFBR3L	2507	2522	1	-20.6	1	0.0238085	0.368	-0.385945	-0.0130304	-8.09365	12	15	8	3UTR	MIRT738270	0	0
332	hsa-miR-185-5p	NM_001199156	KAT7	2910	2935	1	-19.9	1	0.171217	0.559	2.85118	1.62701	-5.9255	16	25	12	3UTR	MIRT567093	1	0
335	hsa-miR-185-5p	NM_001221	CAMK2D	2891	2916	1	-20.4	1	0.0414027	0.706	0.546801	0.610681	-3.79332	17	19	17	3UTR	MIRT735111	1	0
3471	hsa-miR-185-5p	NM_174981	POTED	322	355	1	-28.3	1	0.0108985	0.544	0.108021	0.106167	-3.93757	19	22	12	5UTR	MIRT459792	0	0
348	hsa-miR-185-5p	NM_183006	DLGAP4	524	555	1	-25	1	0.0980655	0.338	0.477646	0.870828	-6.34001	19	26	7	5UTR	MIRT478087	0	0
349	hsa-miR-185-5p	XM_006718842	MRE11	111	137	1	-22.3	0	0.00389622	0.515	0	0	-7.20265	20	26	6	5UTR	MIRT489535	0	0
352	hsa-miR-185-5p	NM_020171	GPR108	487	514	1	-28.1	1	0.00241577	0.5	0	0	-8.78315	17	19	17	5UTR	MIRT045380	0	0
3531	hsa-miR-185-5p	NM_003994	KITLG	170	194	1	-22.7	0	0.0382342	0.529	0	0	-6.85796	16	19	13	5UTR	MIRT045352	0	0
355	hsa-miR-185-5p	NM_001329608	ARL16	232	277	1	-28.6	1	0.000750163	0.456	0	0	-5.03583	17	21	8	5UTR	MIRT045382	0	0
3561	hsa-miR-185-5p	NM_001363731	TM9SF4	346	361	1	-20.7	0	0.0908717	0.515	0	0	-6.82535	14	15	14	5UTR	MIRT738271	0	0
3571	hsa-miR-185-5p	NM_001430	EPAS1	205	231	1	-23	1	0.0266603	0.456	0	0	-5.18008	19	26	9	5UTR	MIRT006962	0	0
3581	hsa-miR-185-5p	NM_000044	AR	214	236	1	-26.6	1	0.000339651	0.456	1.20172	0.992669	-3.93757	19	22	9	5UTR	MIRT035517	0	1
362	hsa-miR-185-5p	NM_020354	ENTPD7	935	970	0.961538	-24.1	1	2.98358e-06	0.529	6.52595	2.73104	-7.82876	16	20	11	CDS	MIRT477385	0	0
363	hsa-miR-185-5p	NM_001135647	FAM53C	1378	1399	0.961538	-26.2	0	0.000163092	0.5	0	0	-7.07355	19	21	13	CDS	MIRT658375	1	0
3651	hsa-miR-185-5p	XM_024449506	COCH	209	227	0.974359	-22.6	0	9.10201e-05	0.5	0	0	-9.71378	16	18	15	CDS	MIRT543805	0	1
3701	hsa-miR-185-5p	NM_001270940	XPO6	866	894	1	-25.7	1	0.00308243	0.574	0	0	-3.93757	19	28	9	CDS	MIRT045379	0	0
371	hsa-miR-185-5p	NM_001278390	SLC38A1	2292	2346	1	-23.4	1	0.0101778	0.529	0.537859	0.72691	-3.79332	19	33	10	CDS	MIRT709313	1	1
3731	hsa-miR-185-5p	NM_001282663	MICAL2	636	654	1	-21.1	0	0.000357834	0.441	0	0	-10.5724	17	18	17	CDS	MIRT763179	0	0
376	hsa-miR-185-5p	NM_001288750	TMPRSS5	497	521	1	-23.4	1	0.000398975	0.441	-0.29123	0.00741348	-6.32527	17	24	7	CDS	MIRT451925	0	1
3791	hsa-miR-185-5p	NM_001289006	TM9SF1	1721	1762	1	-22.2	1	0.324544	0.544	-0.119394	-0.375959	-5.03583	17	24	8	CDS	MIRT461231	0	0
380	hsa-miR-185-5p	NM_001290072	ENPP5	323	342	1	-18.1	1	0.317805	0.544	0	0	-6.08354	15	19	7	CDS	MIRT548378	0	1
382	hsa-miR-185-5p	NM_001316318	PKM	320	349	1	-21.9	0	0.000110286	0.382	0	0	-9.17159	15	18	12	CDS	MIRT738254	0	0
383	hsa-miR-185-5p	NM_001317939	BNC2	1438	1460	1	-25.6	0	0.00139641	0.515	0	0	-13.6886	16	22	12	CDS	MIRT480746	0	1
384	hsa-miR-185-5p	NM_001318730	DNMT1	3856	3874	1	-21.3	0	0.000818681	0.471	0	0	-14.0402	16	18	11	CDS	MIRT006696	0	1
387	hsa-miR-185-5p	NM_032281	ELAVL3	860	879	1	-21.6	0	0.000911507	0.426	0	0	-9.06894	16	19	8	CDS	MIRT488658	1	1
3881	hsa-miR-185-5p	NM_033015	FASTK	760	781	1	-21.4	1	0.124007	0.324	0.0311486	-0.11731	-6.82767	16	21	7	CDS	MIRT045322	0	0
389	hsa-miR-185-5p	NM_033631	LUZP1	1552	1573	1	-23.6	0	0.00100121	0.412	0	0	-11.8972	17	21	12	CDS	MIRT045360	0	1
391	hsa-miR-185-5p	NM_139135	ARID1A	2378	2438	1	-23.6	1	0.237235	0.426	0	0	-5.3155	17	20	13	CDS	MIRT066794	0	1
392	hsa-miR-185-5p	NM_145234	CHRDL1	398	431	1	-19.5	0	0.0554445	0.485	0	0	-6.82535	14	16	14	CDS	MIRT483339	0	0
393	hsa-miR-185-5p	NM_173163	NFATC3	3180	3208	1	-31	1	0.129324	0.471	0	0	-4.99396	21	28	13	CDS	MIRT284753	1	1
3961	hsa-miR-185-5p	NM_182728	SLC7A8	506	526	1	-24.7	0	3.50985e-05	0.412	2.21663	2.8741	-16.1138	15	20	11	CDS	MIRT763185	0	1
3971	hsa-miR-185-5p	NM_206926	SELENON	241	265	1	-23.6	1	0.0441886	0.456	0	0	-4.65016	18	24	12	CDS	MIRT738263	0	0
399	hsa-miR-185-5p	XM_005264421	CCDC88A	4889	4915	1	-22.3	1	0.00119841	0.588	0	0	-6.25121	21	26	9	CDS	MIRT499564	0	0
4001	hsa-miR-185-5p	XM_006711450	ASH1L	7128	7147	1	-21.1	1	2.08261e-05	0.529	0	0	-7.68451	15	19	7	CDS	MIRT045370	0	0
4091	hsa-miR-185-5p	XM_017003802	GFPT1	821	857	1	-21.9	1	0.0160713	0.485	0	0	-8.917	16	21	7	CDS	MIRT570675	0	0
4101	hsa-miR-185-5p	XM_017004152	MPV17	402	446	1	-22	0	0.00725025	0.426	0	0	-9.79437	20	44	14	CDS	MIRT045337	0	0
4171	hsa-miR-185-5p	XM_017024551	SOCS7	1753	1773	1	-22.7	0	0.00870855	0.471	0	0	-12.0836	14	20	10	CDS	MIRT738267	0	0
4221	hsa-miR-185-5p	NM_014641	MDC1	391	410	1	-20.9	1	0.0156469	0.471	0	0	-11.2074	17	19	9	CDS	MIRT763178	0	1
423	hsa-miR-185-5p	NM_014721	PHACTR2	374	390	1	-19.8	0	0.00267166	0.603	0	0	-14.4603	13	16	11	CDS	MIRT045328	0	0
429	hsa-miR-185-5p	NM_017781	CYP2W1	1300	1316	1	-24.1	0	1.10867e-05	0.353	3.2608	1.55733	-5.72816	14	16	12	CDS	MIRT483815	0	0
432	hsa-miR-185-5p	NM_020770	CGN	821	841	1	-19.9	0	0.00291083	0.456	1.00132	0.989998	-12.0263	16	20	10	CDS	MIRT738238	0	1
433	hsa-miR-185-5p	NM_020771	HACE1	1185	1209	1	-20.3	1	0.00119522	0.618	0.662539	1.85662	-7.3076	18	24	8	CDS	MIRT484582	0	0
436	hsa-miR-185-5p	NM_022169	ABCG4	2014	2032	1	-26	1	0.0117412	0.485	0	0	-6.13885	16	18	9	CDS	MIRT733696	1	1
4411	hsa-miR-185-5p	NM_024629	CENPU	293	326	1	-24.3	1	0.0111618	0.603	-0.422969	-0.10412	-4.99396	17	20	9	CDS	MIRT045374	0	0
443	hsa-miR-185-5p	NM_002392	MDM2	965	986	1	-20.5	0	0.00217184	0.515	0	0	-13.1133	16	21	10	CDS	MIRT526543	0	0
445	hsa-miR-185-5p	NM_002467	MYC	1047	1063	1	-19.3	1	0.00174363	0.368	0	0	-7.10805	15	16	15	CDS	MIRT733170	0	0
452	hsa-miR-185-5p	NM_004268	MED17	2148	2168	1	-23	0	0.000665798	0.662	6.11418	3.79858	-8.09519	16	20	10	CDS	MIRT045353	0	0
454	hsa-miR-185-5p	NM_005176	ATP5MC2	461	475	1	-20.3	1	0.0119396	0.471	1.00685	1.2408	-5.61866	12	14	9	CDS	MIRT045349	0	0
4551	hsa-miR-185-5p	NM_005982	SIX1	1010	1034	1	-24.8	1	0.122613	0.412	0.704961	0.856038	-8.42926	18	24	8	CDS	MIRT005550	0	1
456	hsa-miR-185-5p	NM_006091	CORO2B	1700	1751	1	-22.4	1	0.0202206	0.471	1.86733	2.34323	-3.93757	21	34	10	CDS	MIRT004703	1	1
458	hsa-miR-185-5p	NM_006662	SRCAP	8140	8162	1	-23.1	1	0.00969992	0.441	0	0	-7.83842	17	22	10	CDS	MIRT498918	0	0
4591	hsa-miR-185-5p	NM_006704	SUGT1	101	133	1	-24.4	1	0.000165545	0.456	1.14448	0.756563	-9.06125	18	32	10	CDS	MIRT484071	0	0
4691	hsa-miR-185-5p	NM_001363756	ECPAS	404	423	1	-21.2	0	0.00201803	0.588	0	0	-12.1122	14	19	9	CDS	MIRT045343	0	0
4851	hsa-miR-185-5p	NM_001375524	TRRAP	7483	7524	1	-27	1	6.33232e-05	0.368	0	0	-3.79332	17	20	13	CDS	MIRT045381	0	0
4891	hsa-miR-185-5p	NM_001378497	B4GALT1	673	692	1	-30	1	0.000544522	0.382	0	0	-8.917	17	19	10	CDS	MIRT174676	0	0
491	hsa-miR-185-5p	NM_001385871	ZFYVE27	1253	1276	1	-23.8	0	0.00013789	0.397	0	0	-9.56953	17	23	11	CDS	MIRT454508	0	0
493	hsa-miR-185-5p	NM_001402	EEF1A1	785	816	1	-19.7	1	0.000583648	0.485	0	0	-8.16444	13	17	7	CDS	MIRT045351	0	0
497	hsa-miR-185-5p	NM_001512	GSTA4	362	384	1	-20	0	0.000390039	0.559	0	0	-10.8697	15	22	10	CDS	MIRT045335	0	1
4981	hsa-miR-185-5p	NM_000456	SUOX	1028	1048	1	-20.1	1	0.00116335	0.471	0	0	-6.09222	17	20	13	CDS	MIRT550998	0	0
5181	hsa-miR-185-5p	NM_001174097	LDHB	1001	1020	1	-19.5	1	0.000618684	0.529	7.31456	5.03172	-7.61919	15	19	10	CDS	MIRT045350	0	0
523	hsa-miR-185-5p	NM_001177478	HDX	285	309	1	-20.3	0	0.00529052	0.574	0.330963	0.553476	-11.8418	16	24	7	CDS	MIRT448759	0	1

## Sheet: Table S5
hsa-miR-185-5p (185 target genes)	Term	Overlap	P-value	Adjusted P-value	Odds Ratio	Combined Score	Genes
GO Biological Process
1	protein-DNA complex disassembly (GO:0032986)	2020-05-01	8.88518e-07	0.00141008	36.6667	510.903	SET;GRWD1;MYC;HMGA1;ARID1A
2	regulation of transcription, DNA-templated (GO:0006355)	42/2244	5.91184e-06	0.00469104	2.34925	28.2816	CEBPB;CAMK2D;SET;ZNF251;SRCAP;BNC2;TRRAP;EPAS1;ONECUT3;DLX6;NAB2;GATA6;SIX1;BACH1;MED17;CAMKK2;MSANTD1;MYC;DPF1;CREB3L2;ATXN1L;PLAGL2;KAT7;E2F6;HDX;SREBF1;KDM2A;POU2F1;HMGA1;NFATC3;PBX2;HMGA2;BHLHA15;ARID1A;SOD2;KLF16;WDR77;FOSL1;AR;CCNE1;MDM2;UBE2V1
3	chromatin disassembly (GO:0031498)	2018-04-01	1.95932e-05	0.00777361	31.2565	338.831	SET;GRWD1;HMGA1;ARID1A
4	nucleosome disassembly (GO:0006337)	2018-04-01	1.95932e-05	0.00777361	31.2565	338.831	SET;GRWD1;HMGA1;ARID1A
5	cellular response to hypoxia (GO:0071456)	8/131	3.02402e-05	0.00959824	7.23605	75.3008	EPAS1;MYC;PSME3;GATA6;MDM2;AQP3;BACH1;UBA52
6	regulation of DNA metabolic process (GO:0051052)	1946-05-01	6.46537e-05	0.0171009	13.397	129.234	MYC;KAT7;MPV17;UBE2V1;SMG6
7	protein autophosphorylation (GO:0046777)	8/159	0.000118936	0.0269644	5.88588	53.1903	CAMK2D;PDPK1;TAOK1;IGF1R;UHMK1;FGFR1;ATR;CAMKK2
8	regulation of kinase activity (GO:0043549)	1994-06-01	0.000239628	0.0475362	7.51409	62.6407	EEF1A1;MRE11;NTRK3;IGF1R;CAMKK2;FGFR1
GO Molecular Function
1	sequence-specific DNA binding (GO:0043565)	18/707	0.000103759	0.0249875	2.992	27.4469	SREBF1;CEBPB;KDM2A;POU2F1;EPAS1;ONECUT3;DLX6;GATA6;NFATC3;SIX1;BHLHA15;SMG7;KLF16;WDR77;SMG6;FOSL1;DPF1;PLAGL2
2	transcription cis-regulatory region binding (GO:0000976)	15/549	0.000187567	0.0249875	3.18589	27.3393	SREBF1;CEBPB;BNC2;EPAS1;GATA6;HMGA1;PBX2;HMGA2;SIX1;ACTN4;AR;MYC;AGO1;CREB3L2;E2F6
3	actin binding (GO:0003779)	8/177	0.00024822	0.0249875	5.25417	43.6159	CCDC88A;CAPZB;MICAL2;PHACTR2;ACTN4;CGN;CORO2B;ADD2
4	sequence-specific double-stranded DNA binding (GO:1990837)	17/712	0.000343383	0.0259254	2.78383	22.2057	SREBF1;CEBPB;BNC2;ONECUT3;DLX6;GATA6;NFATC3;HMGA2;SIX1;BHLHA15;KLF16;FOSL1;AR;GRWD1;DPF1;CREB3L2;KAT7
GO Cellular Component
1	nucleus (GO:0005634)	73/4484	1.25759e-07	2.07502e-05	2.27615	36.1655	MDC1;RAMAC;BTG2;MRE11;ZNF251;BNC2;TRRAP;CELF1;ONECUT3;NAB2;SIX1;SMG7;BACH1;SMG6;MED17;CASP14;KHSRP;MYC;XPO6;CREB3L2;FAM53C;KAT7;TLE3;SREBF1;TUBB;BHLHA15;ACTN4;ASH1L;ARID1A;UHMK1;WDR77;EEF1A1;AR;METTL22;PKM;CCNE1;PSME3;GRWD1;UBE2V1;DNAJC8;UMPS;UBA52;ISCU;TSPYL4;SF1;DNMT1;CEBPB;CAMK2D;SET;SRCAP;GATA6;ECPAS;STK35;BTBD3;ATXN1L;PLAGL2;E2F6;RAE1;HNRNPA0;CENPU;POU2F1;HACE1;HMGA1;NFATC3;PBX2;HMGA2;MICAL2…
2	intracellular membrane-bounded organelle (GO:0043231)	78/5192	1.10256e-06	9.09609e-05	2.09554	28.7464	MDC1;RAMAC;BTG2;MRE11;ZNF251;BNC2;TRRAP;CELF1;ONECUT3;NAB2;SIX1;SMG7;BACH1;IGF1R;SMG6;MED17;CASP14;ZFYVE27;KHSRP;MYC;XPO6;CREB3L2;FAM53C;KAT7;TLE3;SREBF1;TUBB;BHLHA15;ACTN4;ASH1L;ARID1A;UHMK1;WDR77;EEF1A1;AR;METTL22;PKM;CCNE1;OAS2;PSME3;GRWD1;UBE2V1;DNAJC8;UMPS;UBA52;ISCU;TSPYL4;SF1;DNMT1;CEBPB;CAMK2D;SET;SRCAP;GATA6;ECPAS;AP3M1;STK35;BTBD3;ATXN1L;PLAGL2;E2F6;RAE1;HNRNPA0;CENPU;POU2F1;HACE1;HMGA1…
KEGG
1	AMPK signaling pathway	8/120	1.60126e-05	0.00336264	7.95117	87.7979	SREBF1;PFKFB3;PDPK1;SCD;CREB3L2;AKT1S1;IGF1R;CAMKK2
2	Prostate cancer	1997-07-01	3.29462e-05	0.00345935	8.61891	88.9527	AR;CCNE1;PDPK1;CREB3L2;MDM2;IGF1R;FGFR1
3	Central carbon metabolism in cancer	1970-05-01	0.000477315	0.033412	8.44017	64.5448	LDHB;PKM;MYC;NTRK3;FGFR1
4	Proteoglycans in cancer	8/205	0.000660476	0.034675	4.50096	32.9585	CDC42;CAMK2D;WNT5B;PDPK1;MYC;MDM2;IGF1R;FGFR1
Reactome
1	Cellular responses to stress Homo sapiens R-HSA-2262752	14/367	8.59667e-06	0.00560503	4.51382	52.6499	CEBPB;CAMK2D;EPAS1;HMGA1;HMGA2;SOD2;EEF1A1;CCNE1;AGO1;AKT1S1;MDM2;UBA52;RAE1;ATR
hsa-miR-1304-3p (325 target genes)	Name	Overlap	P-value	Adjusted P-value	Odds Ratio	Combined Score	Genes
GO Biological Process
1	regulation of transcription, DNA-templated (GO:0006355)	61/2244	3.70729e-05	0.0269596	1.85145	18.8896	KDM5A;GMEB1;ZBTB25;ZBTB24;RNF14;WWC1;NKAP;HMGB1;ZFP82;IKZF3;ZNF841;ZNF566;SOX7;MYBL1;ZNF320;ZNF561;SP110;ARNT;PIAS2;MED7;TIMELESS;ZNF556;CRK;HOXB5;ZNF431;ZNF551;FOXK1;NLK;ZNF8;CIAO1;ZNF829;ZFP14;ATOH8;ZBED1;ZNF426;ZNF546;ZNF347;VHL;ZNF665;RREB1;HES2;ZKSCAN1;ZNF101;BPTF;ATF7IP;MLXIP;PHF12;CNBP;ELP2;POU2F2;BMP7;HINFP;CTCFL;HEYL;ZNF417;REL;ZNF655;ZNF135;ZNF333;ZNF652;LIMS1
2	regulation of triglyceride metabolic process (GO:0090207)	2022-05-03	4.14988e-05	0.0269596	91.6444	924.678	C3;PANK2;FITM2
3	regulation of transcription by RNA polymerase II (GO:0006357)	60/2206	4.28384e-05	0.0269596	1.84941	18.6015	GMEB1;BMPR2;ZBTB25;ZBTB24;RNF14;WWC1;NKAP;HMGB1;ZFP82;IKZF3;ZNF841;ZNF566;MYBL1;ZNF320;ZNF561;SP110;ARNT;PIAS2;MED7;ZNF556;CRK;HOXB5;ZNF431;ZNF551;FOXK1;ZNF8;CIAO1;ZNF829;ZFP14;ATOH8;ZBED1;ZNF426;ZNF546;ZNF347;VHL;ZNF665;RREB1;HES2;ZKSCAN1;ZNF101;BPTF;MLXIP;PHF12;CNBP;ELP2;INO80;POU2F2;HINFP;CTCFL;CDK9;HEYL;MAVS;AGO3;ZNF417;REL;ZNF655;ZNF135;ZNF333;ZNF652;BMPR1A
4	regulation of triglyceride biosynthetic process (GO:0010866)	2015-04-01	8.10995e-05	0.038279	22.2758	209.835	C3;FITM2;LDLR;PLIN5
GO Molecular Function
1	RNA polymerase II cis-regulatory region sequence-specific DNA binding (GO:0000978)	39/1149	1.10637e-05	0.00187529	2.28071	26.0271	ZNF551;GMEB1;ZBTB25;ZBTB24;FOXK1;ZFP82;ZNF8;IKZF3;ZNF829;ZFP14;ATOH8;ZBED1;ZNF426;ZNF546;ZNF347;ZNF841;ZNF665;SOX7;RREB1;MYBL1;HES2;ZKSCAN1;BPTF;ZNF320;MLXIP;ZNF561;ARNT;POU2F2;HINFP;CTCFL;HEYL;ZNF417;REL;ZNF655;ZNF135;ZNF333;ZNF652;HOXB5;ZNF431
2	cis-regulatory region sequence-specific DNA binding (GO:0000987)	39/1149	1.10637e-05	0.00187529	2.28071	26.0271	ZNF551;GMEB1;ZBTB25;ZBTB24;FOXK1;ZFP82;ZNF8;IKZF3;ZNF829;ZFP14;ATOH8;ZBED1;ZNF426;ZNF546;ZNF347;ZNF841;ZNF665;SOX7;RREB1;MYBL1;HES2;ZKSCAN1;BPTF;ZNF320;MLXIP;ZNF561;ARNT;POU2F2;HINFP;CTCFL;HEYL;ZNF417;REL;ZNF655;ZNF135;ZNF333;ZNF652;HOXB5;ZNF431
3	RNA polymerase II transcription regulatory region sequence-specific DNA binding (GO:0000977)	42/1359	4.55034e-05	0.00514188	2.06872	20.6825	ZNF551;GMEB1;ZBTB25;ZBTB24;FOXK1;ZFP82;ZNF8;IKZF3;ZNF829;ZFP14;ATOH8;ZBED1;ZNF426;ZNF546;ZNF347;ZNF841;ZNF566;ZNF665;SOX7;RREB1;MYBL1;HES2;ZKSCAN1;ZNF101;BPTF;ZNF320;MLXIP;ZNF561;ARNT;POU2F2;HINFP;CTCFL;HEYL;ZNF417;REL;ZNF556;ZNF655;ZNF135;ZNF333;ZNF652;HOXB5;ZNF431
KEGG
1	Herpes simplex virus 1 infection	25/498	6.8682e-07	0.000144232	3.38302	48.009	ZNF551;ZFP82;ZNF8;C3;ZNF829;ZFP14;ZNF426;ZNF546;ZNF347;ZNF841;ZNF566;ZNF665;ZNF101;ZNF320;ZNF561;IRAK4;POU2F2;MAVS;ZNF417;CYCS;ZNF556;ZNF135;ZNF333;ZNF431;IFNAR1
